# Supplementary material for: 2-(Carb­oxy­meth­yl)imidazo[1,2-a]pyridin-1-ium chloride
Source: Acta Crystallogr Sect E Struct Rep Online. 2013 Jan 9;69(Pt 2):o211. doi: 10.1107/S1600536812051549 (PMC3569747; doi:10.1107/S1600536812051549)
Supplement: Supplementary file 1 [file e-69-0o211-sup1.cif]

##############################################################################
#                                                                            #
# This CIF contains the data in a paper accepted for publication in          #
# Acta Crystallographica Section E. It conforms to the requirements of       #
# Notes for Authors for Acta Crystallographica Section E, and has been       #
# peer reviewed under the auspices of the IUCr Commission on Journals.       #
#                                                                            #
# Full details of the Crystallographic Information File format               #
# are given in the paper "The Crystallographic Information File (CIF):       #
# a New Standard Archive File for Crystallography" by S. R. Hall, F. H.      #
# Allen and I. D. Brown [Acta Cryst. (1991), A47, 655-685].                  #
#                                                                            #
# The current version of the core CIF dictionary is obtainable from          #
# ftp://ftp.iucr.org/pub/cif_core.dic.                                       #
#                                                                            #
# Software is freely available for graphical display of the structure(s)     #
# in this CIF. For information consult the CIF software page                 #
# http://www.iucr.org/resources/cif/software.                                #
#                                                                            #
# This file may be used for bona fide research purposes within the           #
# scientific community so long as proper attribution is given to the journal # 
# article from which it was obtained.                                        #
#                                                                            #
##############################################################################
data_global
_audit_creation_method     'form.cif (version 2.0)'
_journal_data_validation_number     ?
_journal_date_recd_electronic     2012-11-26
_journal_date_accepted     2012-12-21
_journal_name_full     'Acta Crystallographica, Section E'
_journal_year     2013
_journal_volume     69
_journal_issue      2
_journal_page_first     o211
_journal_page_last     o211
_journal_paper_category     QO
_journal_paper_doi     10.1107/S1600536812051549
_journal_coeditor_code     HP2052
_publ_contact_author_name     'Wen-Yu Yin'
_publ_contact_author_address
;Department of Chemistry & Materials Engineering,
 Jiangsu Laboratory of Advanced Functional Materials,
 Changshu Institute of Technology
 Changshu 215500, Jiangsu
 People's Republic of China
;
_publ_contact_author_email     'ywy21wz@sina.com'
_publ_contact_author_fax     '(+86)51252251842'
_publ_contact_author_phone     '(+86)51252251842'
_publ_section_title
;
2-(Carboxymethyl)imidazo[1,2-<i>a</i>]pyridin-1-ium chloride
;
loop_
    _publ_author_name
    _publ_author_address
    'Yin, Wen-Yu'
;
 Department of Chemistry & Materials Engineering,
 Jiangsu Laboratory of Advanced Functional Materials,
 Changshu Institute of Technology
 Changshu 215500, Jiangsu
 People's Republic of China
;
data_I
_chemical_name_systematic
;
2-(Carboxymethyl)imidazo[1,2-<i>a</i>]pyridin-1-ium chloride
;
_chemical_name_common     ?
_chemical_formula_moiety     'C9 H9 N2 O2 +, Cl -'
_chemical_formula_sum     'C9 H9 Cl N2 O2'
_chemical_formula_structural     ?
_chemical_formula_analytical     ?
_chemical_formula_iupac     'C9 H9 N2 O2 +, Cl -'
_chemical_formula_weight     212.63
_chemical_melting_point     ?
_symmetry_cell_setting     monoclinic
_symmetry_space_group_name_H-M     'P 21/c'
_symmetry_space_group_name_Hall     '-P 2ybc'
loop_
    _symmetry_equiv_pos_as_xyz
    'x, y, z'
    '-x, y+1/2, -z+1/2'
    '-x, -y, -z'
    'x, -y-1/2, z-1/2'
_cell_length_a     5.4032(8)
_cell_length_b     14.722(2)
_cell_length_c     12.1055(18)
_cell_angle_alpha     90.00
_cell_angle_beta     96.182(4)
_cell_angle_gamma     90.00
_cell_volume     957.3(2)
_cell_formula_units_Z     4
_cell_measurement_reflns_used     9784
_cell_measurement_theta_min     3.2
_cell_measurement_theta_max     25.0
_cell_measurement_temperature     293(2)
_exptl_crystal_description     block
_exptl_crystal_colour     yellow
_exptl_crystal_size_max     0.25
_exptl_crystal_size_mid     0.15
_exptl_crystal_size_min     0.12
_exptl_crystal_size_rad     ?
_exptl_crystal_density_diffrn     1.475
_exptl_crystal_density_meas     1.475
_exptl_crystal_density_method     'not measured'
_exptl_crystal_F_000     440
_exptl_absorpt_coefficient_mu     0.372
_exptl_absorpt_correction_type     multi-scan
_exptl_absorpt_process_details     '(CrystalClear; Rigaku, 2005)'
_exptl_absorpt_correction_T_min     0.9127
_exptl_absorpt_correction_T_max     0.9567
_exptl_special_details
;
;
_diffrn_ambient_temperature     293(2)
_diffrn_radiation_type     MoK\a
_diffrn_radiation_wavelength     0.71073
_diffrn_radiation_source     'fine-focus sealed tube'
_diffrn_radiation_monochromator     graphite
_diffrn_measurement_device_type     'Rigaku Mercury'
_diffrn_measurement_method     /w
_diffrn_detector_area_resol_mean     ?
_diffrn_reflns_number     7948
_diffrn_reflns_av_R_equivalents     0.0441
_diffrn_reflns_av_sigmaI/netI     0.0335
_diffrn_reflns_theta_min     3.24
_diffrn_reflns_theta_max     24.99
_diffrn_reflns_theta_full     24.99
_diffrn_measured_fraction_theta_max     0.999
_diffrn_measured_fraction_theta_full     0.999
_diffrn_reflns_limit_h_min     -6
_diffrn_reflns_limit_h_max     6
_diffrn_reflns_limit_k_min     -17
_diffrn_reflns_limit_k_max     17
_diffrn_reflns_limit_l_min     -14
_diffrn_reflns_limit_l_max     14
_diffrn_standards_number     0
_diffrn_standards_interval_count     0
_diffrn_standards_interval_time     5
_diffrn_standards_decay_%     0
_refine_special_details
;
Refinement of <i>F</i>^2^ against ALL reflections. The weighted <i>R</i>-factor
<i>wR</i> and goodness of fit <i>S</i> are based on <i>F</i>^2^, conventional
<i>R</i>-factors <i>R</i> are based on <i>F</i>, with <i>F</i> set to zero for
negative <i>F</i>^2^. The threshold expression of <i>F</i>^2^ >
\s(<i>F</i>^2^) is used only for calculating <i>R</i>-factors(gt) <i>etc</i>.
and is not relevant to the choice of reflections for refinement.
<i>R</i>-factors based on <i>F</i>^2^ are statistically about twice as large
as those based on <i>F</i>, and <i>R</i>- factors based on ALL data will be
even larger.
;
_reflns_number_total     1689
_reflns_number_gt     1417
_reflns_threshold_expression     I>2sigma(I)
_refine_ls_structure_factor_coef     Fsqd
_refine_ls_matrix_type     full
_refine_ls_R_factor_all     0.0628
_refine_ls_R_factor_gt     0.0473
_refine_ls_wR_factor_gt     0.0779
_refine_ls_wR_factor_ref     0.0831
_refine_ls_goodness_of_fit_ref     1.016
_refine_ls_restrained_S_all     1.016
_refine_ls_number_reflns     1689
_refine_ls_number_parameters     134
_refine_ls_number_restraints     0
_refine_ls_hydrogen_treatment     mixed
_refine_ls_weighting_scheme     calc
_refine_ls_weighting_details
         'calc w=1/[\s^2^(Fo^2^)+(0.0102P)^2^+1.0216P] where P=(Fo^2^+2Fc^2^)/3'
_atom_sites_solution_hydrogens     geom
_atom_sites_solution_primary     direct
_atom_sites_solution_secondary     difmap
_refine_ls_shift/su_max     0.000
_refine_ls_shift/su_mean     0.000
_refine_diff_density_max     0.194
_refine_diff_density_min     -0.201
_refine_ls_extinction_method     none
_refine_ls_extinction_coef     ?
loop_
    _atom_type_symbol
    _atom_type_description
    _atom_type_scat_dispersion_real
    _atom_type_scat_dispersion_imag
    _atom_type_scat_source
    'C' 'C' 0.0033 0.0016
                         'International Tables Vol C Tables 4.2.6.8 and 6.1.1.4'
    'H' 'H' 0.0000 0.0000
                         'International Tables Vol C Tables 4.2.6.8 and 6.1.1.4'
    'O' 'O' 0.0106 0.0060
                         'International Tables Vol C Tables 4.2.6.8 and 6.1.1.4'
    'N' 'N' 0.0061 0.0033
                         'International Tables Vol C Tables 4.2.6.8 and 6.1.1.4'
    'Cl' 'Cl' 0.1484 0.1585
                         'International Tables Vol C Tables 4.2.6.8 and 6.1.1.4'
_computing_data_collection     'CrystalClear (Rigaku, 2005)'
_computing_cell_refinement     'CrystalClear (Rigaku, 2005)'
_computing_data_reduction     'CrystalClear (Rigaku, 2005)'
_computing_structure_solution     'SHELXS97 (Sheldrick, 2008)'
_computing_structure_refinement     'SHELXL97 (Sheldrick, 2008)'
_computing_molecular_graphics     'SHELXTL/PC (Sheldrick, 2008)'
_computing_publication_material
                          'SHELXTL/PC (Sheldrick, 2008) and PLATON (Spek, 2009)'
loop_
    _atom_site_type_symbol
    _atom_site_label
    _atom_site_fract_x
    _atom_site_fract_y
    _atom_site_fract_z
    _atom_site_U_iso_or_equiv
    _atom_site_adp_type
    _atom_site_calc_flag
    _atom_site_refinement_flags
    _atom_site_occupancy
    _atom_site_symmetry_multiplicity
    _atom_site_disorder_assembly
    _atom_site_disorder_group
    Cl Cl1 0.99075(13) 0.33311(5) 0.93211(6) 0.0507(2) Uani d . 1 1 . .
    C C1 0.3725(4) 0.61391(17) 0.6832(2) 0.0372(6) Uani d . 1 1 . .
    C C6 0.6807(5) 0.57805(17) 0.5799(2) 0.0396(6) Uani d . 1 1 . .
    H H6 0.8196 0.5503 0.5556 0.048 Uiso calc R 1 1 . .
    O O1 0.7448(4) 0.72008(14) 0.26206(16) 0.0559(6) Uani d . 1 1 . .
    H H1 0.8352 0.6986 0.2184 0.084 Uiso calc R 1 1 . .
    O O2 0.9053(3) 0.60844(14) 0.37360(15) 0.0540(5) Uani d . 1 1 . .
    N N1 0.5729(4) 0.55760(14) 0.67658(17) 0.0363(5) Uani d . 1 1 . .
    C C5 0.6379(5) 0.49364(18) 0.7568(2) 0.0431(7) Uani d . 1 1 . .
    H H2 0.7747 0.4561 0.7521 0.052 Uiso calc R 1 1 . .
    C C4 0.4994(5) 0.48630(19) 0.8428(2) 0.0482(7) Uani d . 1 1 . .
    H H3 0.5406 0.4428 0.8974 0.058 Uiso calc R 1 1 . .
    C C3 0.2926(5) 0.5438(2) 0.8513(2) 0.0496(7) Uani d . 1 1 . .
    H H4 0.1992 0.5377 0.9110 0.060 Uiso calc R 1 1 . .
    C C2 0.2295(5) 0.60797(19) 0.7725(2) 0.0451(7) Uani d . 1 1 . .
    H H5 0.0954 0.6467 0.7779 0.054 Uiso calc R 1 1 . .
    N N2 0.3549(4) 0.66686(16) 0.59268(18) 0.0402(5) Uani d . 1 1 . .
    C C7 0.5447(5) 0.64601(17) 0.5281(2) 0.0374(6) Uani d . 1 1 . .
    C C8 0.5594(5) 0.69786(18) 0.4237(2) 0.0451(7) Uani d . 1 1 . .
    H H8A 0.5862 0.7613 0.4428 0.054 Uiso calc R 1 1 . .
    H H8B 0.3994 0.6935 0.3792 0.054 Uiso calc R 1 1 . .
    C C9 0.7576(5) 0.66897(19) 0.3528(2) 0.0419(6) Uani d . 1 1 . .
    H H2A 0.251(6) 0.714(2) 0.581(2) 0.067(10) Uiso d . 1 1 . .
loop_
    _atom_site_aniso_label
    _atom_site_aniso_U_11
    _atom_site_aniso_U_22
    _atom_site_aniso_U_33
    _atom_site_aniso_U_12
    _atom_site_aniso_U_13
    _atom_site_aniso_U_23
    Cl1 0.0547(4) 0.0434(4) 0.0564(4) -0.0043(3) 0.0173(3) 0.0008(3)
    C1 0.0329(14) 0.0375(15) 0.0410(15) -0.0032(11) 0.0026(12) -0.0069(12)
    C6 0.0347(14) 0.0426(16) 0.0429(15) 0.0031(12) 0.0099(12) -0.0034(12)
    O1 0.0640(14) 0.0566(13) 0.0500(12) 0.0101(10) 0.0193(10) 0.0099(11)
    O2 0.0505(12) 0.0654(14) 0.0475(11) 0.0186(11) 0.0110(10) 0.0049(10)
    N1 0.0337(11) 0.0358(12) 0.0393(12) -0.0016(10) 0.0035(10) -0.0030(10)
    C5 0.0395(15) 0.0441(16) 0.0448(16) 0.0022(12) 0.0002(13) 0.0016(13)
    C4 0.0530(18) 0.0477(17) 0.0430(16) -0.0026(14) 0.0010(14) 0.0028(13)
    C3 0.0514(17) 0.0566(19) 0.0422(16) -0.0097(15) 0.0113(14) -0.0047(14)
    C2 0.0400(15) 0.0484(17) 0.0484(16) 0.0007(13) 0.0115(13) -0.0100(14)
    N2 0.0363(12) 0.0401(13) 0.0446(13) 0.0055(11) 0.0066(10) -0.0019(11)
    C7 0.0346(13) 0.0371(15) 0.0408(14) -0.0023(11) 0.0064(12) -0.0061(12)
    C8 0.0454(16) 0.0442(16) 0.0459(16) 0.0053(13) 0.0064(13) 0.0007(13)
    C9 0.0410(15) 0.0432(16) 0.0412(15) -0.0040(13) 0.0033(12) -0.0036(13)
_geom_special_details
;
All e.s.d.'s (except the e.s.d. in the dihedral angle between two l.s. planes)
are estimated using the full covariance matrix. The cell e.s.d.'s are taken
into account individually in the estimation of e.s.d.'s in distances, angles
and torsion angles; correlations between e.s.d.'s in cell parameters are only
used when they are defined by crystal symmetry. An approximate (isotropic)
treatment of cell e.s.d.'s is used for estimating e.s.d.'s involving l.s.
planes.
;
loop_
    _geom_bond_atom_site_label_1
    _geom_bond_atom_site_label_2
    _geom_bond_site_symmetry_2
    _geom_bond_distance
    _geom_bond_publ_flag
    C1 N2 . 1.340(3) ?
    C1 N1 . 1.373(3) ?
    C1 C2 . 1.398(4) ?
    C6 C7 . 1.354(3) ?
    C6 N1 . 1.395(3) ?
    C6 H6 . 0.9300 ?
    O1 C9 . 1.327(3) ?
    O1 H1 . 0.8200 ?
    O2 C9 . 1.205(3) ?
    N1 C5 . 1.371(3) ?
    C5 C4 . 1.351(4) ?
    C5 H2 . 0.9300 ?
    C4 C3 . 1.414(4) ?
    C4 H3 . 0.9300 ?
    C3 C2 . 1.359(4) ?
    C3 H4 . 0.9300 ?
    C2 H5 . 0.9300 ?
    N2 C7 . 1.389(3) ?
    N2 H2A . 0.89(3) ?
    C7 C8 . 1.487(4) ?
    C8 C9 . 1.503(4) ?
    C8 H8A . 0.9700 ?
    C8 H8B . 0.9700 ?
loop_
    _geom_angle_atom_site_label_1
    _geom_angle_atom_site_label_2
    _geom_angle_atom_site_label_3
    _geom_angle_site_symmetry_1
    _geom_angle_site_symmetry_3
    _geom_angle
    _geom_angle_publ_flag
    N2 C1 N1 . . 106.9(2) ?
    N2 C1 C2 . . 132.3(2) ?
    N1 C1 C2 . . 120.8(2) ?
    C7 C6 N1 . . 107.0(2) ?
    C7 C6 H6 . . 126.5 ?
    N1 C6 H6 . . 126.5 ?
    C9 O1 H1 . . 109.5 ?
    C5 N1 C1 . . 121.1(2) ?
    C5 N1 C6 . . 130.1(2) ?
    C1 N1 C6 . . 108.8(2) ?
    C4 C5 N1 . . 118.7(3) ?
    C4 C5 H2 . . 120.7 ?
    N1 C5 H2 . . 120.7 ?
    C5 C4 C3 . . 121.0(3) ?
    C5 C4 H3 . . 119.5 ?
    C3 C4 H3 . . 119.5 ?
    C2 C3 C4 . . 120.4(3) ?
    C2 C3 H4 . . 119.8 ?
    C4 C3 H4 . . 119.8 ?
    C3 C2 C1 . . 117.9(3) ?
    C3 C2 H5 . . 121.0 ?
    C1 C2 H5 . . 121.0 ?
    C1 N2 C7 . . 109.9(2) ?
    C1 N2 H2A . . 124(2) ?
    C7 N2 H2A . . 125(2) ?
    C6 C7 N2 . . 107.4(2) ?
    C6 C7 C8 . . 134.2(2) ?
    N2 C7 C8 . . 118.4(2) ?
    C7 C8 C9 . . 116.5(2) ?
    C7 C8 H8A . . 108.2 ?
    C9 C8 H8A . . 108.2 ?
    C7 C8 H8B . . 108.2 ?
    C9 C8 H8B . . 108.2 ?
    H8A C8 H8B . . 107.3 ?
    O2 C9 O1 . . 124.5(2) ?
    O2 C9 C8 . . 125.9(3) ?
    O1 C9 C8 . . 109.6(2) ?
loop_
    _geom_hbond_atom_site_label_D
    _geom_hbond_atom_site_label_H
    _geom_hbond_atom_site_label_A
    _geom_hbond_site_symmetry_A
    _geom_hbond_distance_DH
    _geom_hbond_distance_HA
    _geom_hbond_distance_DA
    _geom_hbond_angle_DHA
    O1 H1 Cl1 3_766 0.82 2.19 2.984(2) 163.2
    N2 H2A Cl1 2_656 0.89(3) 2.18(3) 3.074(2) 175(3)
_iucr_refine_instructions_details
;
TITL 111129-mys-wq-L in P21/c
CELL  0.71075   5.4032  14.7218  12.1055   90.000   96.182   90.000
ZERR       4  0.0008   0.0022   0.0018    0.000    0.004    0.000
LATT 1
SYMM    -X, .50+Y, .50-Z
SFAC C  H  O  N  Cl
UNIT 36 36 8 8 4
OMIT  -3.00  50.00
L.S. 10
ACTA
size 0.25 0.15 0.12
htab o1 cl1_$1
eqiv $1 -x+2, -y+1, -z+1
htab n2 Cl1_$2
eqiv $2 -x+1, y+1/2, -z+3/2
bond $H
FMAP 2
PLAN 8
SWAT    0.288470  236.2989
htab
WGHT  0.010200  1.021600
FVAR  2.228400
Cl1    5   0.990688  0.333129  0.932152 11.000000  0.054890  0.043270 =
           0.056300  0.000630  0.017480 -0.004280
C1     1   0.372598  0.613929  0.683216 11.000000  0.032950  0.037670 =
           0.041330 -0.006820  0.002430 -0.003820
C6     1   0.680598  0.578050  0.579957 11.000000  0.034840  0.043000 =
           0.042780 -0.003670  0.010000  0.002790
AFIX 43
H6     2   0.819494  0.550279  0.555607 11.000000 -1.200000
AFIX 0
O1     3   0.744494  0.719984  0.262071 11.000000  0.064680  0.056410 =
           0.049560  0.009560  0.018680  0.010210
AFIX 147
H1     2   0.829468  0.697108  0.217240 11.000000 -1.500000
AFIX 0
O2     3   0.904910  0.608477  0.373472 11.000000  0.051030  0.065500 =
           0.047470  0.005230  0.011360  0.017990
N1     4   0.573006  0.557610  0.676692 11.000000  0.033640  0.036210 =
           0.039150 -0.003170  0.003740 -0.001610
C5     1   0.637742  0.493692  0.756972 11.000000  0.039420  0.043860 =
           0.045000  0.001240  0.000270  0.002830
AFIX 43
H2     2   0.774566  0.456127  0.752202 11.000000 -1.200000
AFIX 0
C4     1   0.500039  0.486170  0.842847 11.000000  0.053250  0.048210 =
           0.043020  0.003070  0.001250 -0.002040
AFIX 43
H3     2   0.541477  0.442602  0.897342 11.000000 -1.200000
AFIX 0
C3     1   0.292687  0.543810  0.851267 11.000000  0.051660  0.057110 =
           0.041850 -0.004860  0.011240 -0.009310
AFIX 43
H4     2   0.199298  0.537652  0.911031 11.000000 -1.200000
AFIX 0
C2     1   0.229441  0.608073  0.772484 11.000000  0.039780  0.049010 =
           0.047940 -0.010060  0.011910  0.001380
AFIX 43
H5     2   0.095349  0.646832  0.777855 11.000000 -1.200000
AFIX 0
N2     4   0.355205  0.666819  0.592596 11.000000  0.036440  0.039730 =
           0.044720 -0.001520  0.006460  0.005560
C7     1   0.544357  0.646053  0.528173 11.000000  0.034560  0.037230 =
           0.041020 -0.006070  0.006710 -0.001700
C8     1   0.559346  0.697762  0.423543 11.000000  0.045730  0.043330 =
           0.045930  0.001020  0.006500  0.004660
AFIX 23
H8A    2   0.586150  0.761258  0.442615 11.000000 -1.200000
H8B    2   0.399314  0.693372  0.379120 11.000000 -1.200000
AFIX 0
C9     1   0.756892  0.668984  0.352721 11.000000  0.040540  0.042370 =
           0.041290 -0.002940  0.003070 -0.002520
H2A    2   0.252395  0.711156  0.581133 11.000000  0.059690
HKLF 4
END
;
