# Supplementary material for: 2-(Carb­oxy­meth­yl)imidazo[1,2-a]pyridin-1-ium chloride
Source: Acta Crystallogr Sect E Struct Rep Online. 2013 Jan 9;69(Pt 2):o211. doi: 10.1107/S1600536812051549 (PMC3569747; doi:10.1107/S1600536812051549)
Supplement: Supplementary file 2 [file e-69-0o211-Isup2.hkl]

# 
# h,k,l, Fc-squared, Fo-squared, sigma(Fo-squared) and status flag 
# 
data_I
_shelx_title ' 111129-mys-wq-L in P21/c' 
_shelx_refln_list_code          4 
_shelx_F_calc_maximum      150.73 
_exptl_crystal_F_000       440.00 
_reflns_d_resolution_high  0.8411 
 
loop_ 
 _symmetry_equiv_pos_as_xyz 
 'x, y, z' 
 '-x, y+1/2, -z+1/2' 
 '-x, -y, -z' 
 'x, -y-1/2, z-1/2' 
 
_cell_length_a     5.4032 
_cell_length_b    14.7218 
_cell_length_c    12.1055 
_cell_angle_alpha  90.000 
_cell_angle_beta   96.182 
_cell_angle_gamma  90.000 
 
_shelx_F_squared_multiplier     1.000 
 
loop_ 
 _refln_index_h 
 _refln_index_k 
 _refln_index_l 
 _refln_F_squared_calc 
 _refln_F_squared_meas 
 _refln_F_squared_sigma 
 _refln_observed_status 
   1   0   0     2717.36     2342.71     33.66 o 
   2   0   0      349.30      384.94     19.61 o 
   3   0   0     1389.20     1478.70     26.92 o 
   4   0   0      366.76      376.23     26.22 o 
   5   0   0       91.68       86.05      7.82 o 
   6   0   0        3.74        9.17      6.63 o 
   1   1   0      760.71      743.45      6.81 o 
   2   1   0       54.90       51.41      2.10 o 
   3   1   0        1.89        5.95      1.95 o 
   4   1   0      143.70      146.96      5.92 o 
   5   1   0      185.47      180.34      7.64 o 
   6   1   0      132.32      109.03      9.03 o 
   1   2   0     2625.42     2667.68     17.72 o 
   2   2   0       20.48       19.23      1.55 o 
   3   2   0      120.79      118.62      3.92 o 
   4   2   0      269.91      270.58      7.68 o 
   5   2   0       99.40       94.58      5.99 o 
   6   2   0        0.97       18.44      7.54 o 
   1   3   0      813.18      839.05      7.52 o 
   2   3   0      105.21      106.43      2.85 o 
   3   3   0      785.18      812.46     13.55 o 
   4   3   0        8.12       12.97      2.97 o 
   5   3   0        7.10       11.23      2.81 o 
   6   3   0       36.66       42.91      6.51 o 
   0   4   0     2266.99     2318.78     23.90 o 
   1   4   0     2134.57     2182.36     20.19 o 
   2   4   0      382.63      362.98      5.86 o 
   3   4   0      222.92      231.70      6.19 o 
   4   4   0        0.02        3.51      3.12 o 
   5   4   0       37.64       32.15      3.65 o 
   6   4   0        0.05        3.02      3.77 o 
   1   5   0      255.66      259.69      6.14 o 
   2   5   0      277.84      293.90      6.96 o 
   3   5   0      141.29      149.25      4.50 o 
   4   5   0       13.61       15.94      2.56 o 
   5   5   0       25.87       29.62      3.64 o 
   6   5   0       39.46       37.78      5.96 o 
   0   6   0     2725.19     2762.39     34.48 o 
   1   6   0      124.67       99.20      3.07 o 
   2   6   0     1838.61     1931.81     23.63 o 
   3   6   0      471.24      446.30      8.72 o 
   4   6   0      279.86      260.99      7.50 o 
   5   6   0      111.88      102.65      5.45 o 
   6   6   0       87.05       82.63     12.81 o 
   1   7   0       36.61       32.99      1.95 o 
   2   7   0       82.26       96.28      2.75 o 
   3   7   0       47.71       48.40      4.83 o 
   4   7   0      352.09      335.43      8.75 o 
   5   7   0       35.22       26.15      3.20 o 
   0   8   0      369.87      358.94     10.25 o 
   1   8   0       16.89       18.07      2.48 o 
   2   8   0       31.88       30.46      2.75 o 
   3   8   0      153.16      143.67      6.25 o 
   4   8   0       86.85       78.90      4.20 o 
   5   8   0       24.01       26.40      4.29 o 
   1   9   0      269.17      277.74      8.95 o 
   2   9   0       46.91       46.24      2.42 o 
   3   9   0        0.00       -0.56      2.27 o 
   4   9   0       45.39       33.14      3.91 o 
   5   9   0        6.96        6.23      4.70 o 
   0  10   0       11.58       14.77      3.54 o 
   1  10   0       43.69       39.79      3.10 o 
   2  10   0      108.68      124.03      6.20 o 
   3  10   0       48.69       54.41      4.60 o 
   4  10   0       76.03       77.15      5.31 o 
   5  10   0       13.79       18.11      5.00 o 
   1  11   0       54.39       50.38      3.54 o 
   2  11   0      145.62      154.10      6.94 o 
   3  11   0       35.46       43.23      4.57 o 
   4  11   0       53.83       50.13      5.27 o 
   0  12   0      358.51      364.65     13.91 o 
   1  12   0      211.69      197.71      8.32 o 
   2  12   0      157.88      167.45      7.59 o 
   3  12   0      231.63      256.36      9.53 o 
   4  12   0       44.53       54.04      6.95 o 
   1  13   0       52.00       53.21      5.53 o 
   2  13   0      130.37      122.82      7.24 o 
   3  13   0       75.19       77.42      5.79 o 
   4  13   0       11.79       13.43      4.88 o 
   0  14   0       56.20       57.13     12.85 o 
   1  14   0      212.39      219.91     15.29 o 
   2  14   0        1.06        5.60      3.54 o 
   3  14   0       34.39       37.06      4.96 o 
   1  15   0       44.11       50.91      5.94 o 
   2  15   0       22.11       21.89      4.82 o 
   3  15   0       29.11       24.57      5.72 o 
   0  16   0       18.15       25.99      9.34 o 
   1  16   0       72.65       86.64      9.68 o 
   2  16   0        1.14        5.65      5.18 o 
   1  17   0        8.07        2.34      5.14 o 
  -6   1   1       16.72       20.94      5.27 o 
  -5   1   1        7.61        8.90      4.17 o 
  -4   1   1      159.47      147.39      5.52 o 
  -3   1   1      501.49      528.83      9.21 o 
  -2   1   1       73.70       84.65      2.80 o 
  -1   1   1       51.05       50.01      1.50 o 
   1   1   1     5018.28     5014.65     23.93 o 
   2   1   1     1351.15     1319.44     13.36 o 
   3   1   1       91.64      112.42      3.63 o 
   4   1   1      541.04      555.59     16.91 o 
   5   1   1       37.70       43.84      4.19 o 
   6   1   1       27.96       43.09      6.82 o 
  -6   2   1       38.50       42.63      5.96 o 
  -5   2   1      295.17      288.89      9.26 o 
  -4   2   1      185.20      198.75      7.38 o 
  -3   2   1      235.89      267.26      6.92 o 
  -2   2   1      118.40      137.27      3.19 o 
  -1   2   1      493.62      510.97     11.53 o 
   0   2   1       67.15       46.49      1.49 o 
   1   2   1     8684.26     8727.78     46.05 o 
   2   2   1     1085.66     1129.28     12.31 o 
   3   2   1       40.57       38.34      2.45 o 
   4   2   1      120.42      124.20      4.81 o 
   5   2   1      143.27      124.30      7.25 o 
   6   2   1       34.21       32.66      5.99 o 
  -6   3   1        4.01        7.07      3.43 o 
  -5   3   1      192.92      184.81      7.17 o 
  -4   3   1      314.26      312.40      8.32 o 
  -3   3   1      458.92      414.74     12.04 o 
  -2   3   1     2418.50     2419.89     22.30 o 
  -1   3   1      536.68      617.15     15.05 o 
   0   3   1     1457.70     1295.78     11.47 o 
   1   3   1    22718.63    20508.14    101.87 o 
   2   3   1       22.48       13.33      1.76 o 
   3   3   1      729.08      750.70     11.57 o 
   4   3   1      109.69      103.83      4.27 o 
   5   3   1      123.42      120.34      5.73 o 
   6   3   1      103.17       92.80      8.32 o 
  -6   4   1       21.54       27.20      5.75 o 
  -5   4   1       18.24       15.70      3.05 o 
  -4   4   1      643.81      637.66     13.12 o 
  -3   4   1       94.90      101.82      3.67 o 
  -2   4   1      600.23      643.63      8.43 o 
  -1   4   1      503.05      484.98      7.34 o 
   0   4   1     5958.35     5958.01     36.54 o 
   1   4   1      836.11      859.60      8.46 o 
   2   4   1        4.76        5.29      1.27 o 
   3   4   1      165.97      165.29      4.63 o 
   4   4   1       56.38       54.08      3.38 o 
   5   4   1      279.79      271.06      8.61 o 
   6   4   1        7.84        6.89      4.56 o 
  -6   5   1      139.00      142.48     11.97 o 
  -5   5   1       50.87       44.50      4.05 o 
  -4   5   1       39.94       31.58      3.36 o 
  -3   5   1      745.99      724.00     11.83 o 
  -2   5   1      733.73      733.23     11.39 o 
  -1   5   1      889.54      937.38     12.57 o 
   0   5   1     1115.11     1161.09     11.37 o 
   1   5   1      722.08      708.86      7.91 o 
   2   5   1      187.70      176.20      4.98 o 
   3   5   1        5.81        9.08      2.69 o 
   4   5   1        0.52        5.00      2.04 o 
   5   5   1       17.69       25.63      4.16 o 
   6   5   1        1.86        0.66      3.17 o 
  -6   6   1        1.36       -0.48      5.14 o 
  -5   6   1       32.76       28.36      3.52 o 
  -4   6   1       84.15       76.00      4.09 o 
  -3   6   1        3.05        4.73      2.72 o 
  -2   6   1       11.91       13.30      1.80 o 
  -1   6   1      522.11      549.07      9.50 o 
   0   6   1      523.03      532.86      7.16 o 
   1   6   1       12.67        9.92      1.34 o 
   2   6   1      882.80      922.49     11.71 o 
   3   6   1       21.55       20.86      2.20 o 
   4   6   1       10.68       15.46      4.01 o 
   5   6   1        6.26       20.98      4.12 o 
  -5   7   1       17.44       22.30      3.90 o 
  -4   7   1       56.95       49.06      3.30 o 
  -3   7   1        2.11        0.85      1.43 o 
  -2   7   1      220.76      222.58      6.16 o 
  -1   7   1      381.48      358.77      6.82 o 
   0   7   1      446.84      422.55      6.78 o 
   1   7   1        3.86        6.14      3.02 o 
   2   7   1       78.54       73.71      3.82 o 
   3   7   1      241.44      255.57      9.98 o 
   4   7   1        8.01       10.10      2.26 o 
   5   7   1        3.10        5.96      2.85 o 
  -5   8   1        1.99       10.70      5.62 o 
  -4   8   1      123.92      113.46      5.91 o 
  -3   8   1       23.72       27.66      3.30 o 
  -2   8   1       62.44       51.67      3.65 o 
  -1   8   1       61.28       49.48      2.11 o 
   0   8   1        0.87        2.41      1.43 o 
   1   8   1       12.24        9.81      2.01 o 
   2   8   1      153.96      145.07      3.91 o 
   3   8   1       10.15        9.38      1.79 o 
   4   8   1       12.50       14.74      2.29 o 
   5   8   1      188.16      171.36      9.55 o 
  -5   9   1      153.98      143.61      9.41 o 
  -4   9   1       16.15       17.01      4.03 o 
  -3   9   1      477.15      480.79     12.26 o 
  -2   9   1      633.74      615.97     12.98 o 
  -1   9   1     2694.24     2794.95     39.44 o 
   0   9   1      237.23      207.45      5.55 o 
   1   9   1      665.01      659.56     12.54 o 
   2   9   1      222.49      197.77      6.21 o 
   3   9   1       74.86       70.77      3.92 o 
   4   9   1      158.59      155.05      7.80 o 
   5   9   1        2.35       12.27      4.23 o 
  -5  10   1       11.67       17.79      8.42 o 
  -4  10   1       13.75       12.88      4.59 o 
  -3  10   1       44.86       44.99      4.04 o 
  -2  10   1       16.96       25.00      3.65 o 
  -1  10   1      107.00       98.99      5.87 o 
   0  10   1       10.69       12.54      2.36 o 
   1  10   1      253.63      245.23      9.52 o 
   2  10   1        4.86        2.89      2.12 o 
   3  10   1        2.85       12.21      3.43 o 
   4  10   1       26.18       42.05      5.53 o 
   5  10   1       47.92       56.74      8.86 o 
  -4  11   1      197.93      185.54     10.55 o 
  -3  11   1       26.32       28.73      4.50 o 
  -2  11   1      186.51      180.14      7.55 o 
  -1  11   1      138.95      129.29      6.64 o 
   0  11   1       23.02       19.50      2.48 o 
   1  11   1        7.11        9.34      2.40 o 
   2  11   1      343.51      357.54     10.98 o 
   3  11   1       35.42       39.30      4.40 o 
   4  11   1        0.12        0.82      2.22 o 
  -4  12   1       15.86       14.15      4.92 o 
  -3  12   1        0.01        2.68      3.95 o 
  -2  12   1       32.98       28.07      4.38 o 
  -1  12   1       16.00       20.80      3.87 o 
   0  12   1       46.34       46.13      3.48 o 
   1  12   1       60.99       60.03      4.10 o 
   2  12   1      325.36      322.45     10.81 o 
   3  12   1       24.68       31.51      4.08 o 
   4  12   1        0.01        6.95      4.49 o 
  -4  13   1       17.23       22.60      5.40 o 
  -3  13   1       46.68       52.77      6.52 o 
  -2  13   1       39.69       46.44      6.91 o 
  -1  13   1      320.05      340.84     12.16 o 
   0  13   1       14.60       14.44      2.86 o 
   1  13   1        1.32        3.58      2.71 o 
   2  13   1      290.21      264.52      9.80 o 
   3  13   1       13.48       21.68      3.98 o 
   4  13   1        2.51       21.06      9.53 o 
  -3  14   1       15.56       18.71      5.43 o 
  -2  14   1        3.98       11.26      4.47 o 
  -1  14   1        0.01       10.87      6.39 o 
   0  14   1      210.66      205.50      9.16 o 
   1  14   1        0.16        5.88      3.68 o 
   2  14   1       53.24       49.07      5.44 o 
   3  14   1        1.35       11.10      3.96 o 
  -3  15   1       51.00       51.84      7.72 o 
  -2  15   1      289.31      275.88     11.38 o 
  -1  15   1       11.71       19.25      6.04 o 
   0  15   1      129.47      133.02     10.20 o 
   1  15   1      297.16      275.71     16.92 o 
   2  15   1       55.69       67.56      8.37 o 
   3  15   1       25.16       25.31      5.83 o 
  -2  16   1       29.22       30.83      6.40 o 
  -1  16   1      153.73      149.53     11.97 o 
   0  16   1       12.20       15.93      7.08 o 
   1  16   1       90.02       91.31     13.45 o 
   2  16   1       79.56       73.88      6.67 o 
  -1  17   1        0.03        3.25      4.88 o 
   0  17   1       16.50       23.03      9.73 o 
   1  17   1       15.74       26.22      6.83 o 
  -6   0   2      361.18      335.26     20.32 o 
  -5   0   2        6.07        2.10      4.10 o 
  -4   0   2      201.42      201.00      8.98 o 
  -3   0   2     1145.95     1117.51     22.02 o 
  -2   0   2     6599.56     6578.93     69.35 o 
  -1   0   2     3252.81     3187.65     28.53 o 
   0   0   2      693.62      635.76     12.08 o 
   1   0   2      112.74      123.11      4.48 o 
   2   0   2     2215.47     2287.31     43.62 o 
   3   0   2       28.51       36.80      4.77 o 
   4   0   2        0.72        3.41      6.51 o 
   5   0   2        2.65        6.90      5.90 o 
   6   0   2        0.02       13.83     12.97 o 
  -6   1   2       83.47       76.70      7.45 o 
  -5   1   2       90.38       88.44      6.17 o 
  -4   1   2       43.30       46.42      3.63 o 
  -3   1   2     2264.99     2435.99     31.05 o 
  -2   1   2      397.40      404.37      5.97 o 
  -1   1   2       12.50        7.96      0.69 o 
   0   1   2      690.83      710.00     10.06 o 
   1   1   2      216.07      219.16      4.67 o 
   2   1   2     1454.66     1528.06     13.83 o 
   3   1   2      301.38      286.33      7.49 o 
   4   1   2       75.95       65.57      3.26 o 
   5   1   2       83.38       89.37      9.33 o 
   6   1   2      154.06      155.11     10.98 o 
  -6   2   2        4.53       11.67      4.07 o 
  -5   2   2      170.10      156.85      6.60 o 
  -4   2   2        7.07        6.02      2.30 o 
  -3   2   2       70.70       67.06      3.16 o 
  -2   2   2      242.54      229.07      4.53 o 
  -1   2   2      642.43      643.76      7.67 o 
   0   2   2     2627.09     2607.85     16.34 o 
   1   2   2     5123.39     5141.80     29.83 o 
   2   2   2     3823.48     3977.45     31.39 o 
   3   2   2      127.83      126.73      3.72 o 
   4   2   2        9.63       11.75      3.07 o 
   5   2   2        1.80        3.77      3.61 o 
   6   2   2       15.15       17.76      5.54 o 
  -6   3   2       14.74       20.31      3.91 o 
  -5   3   2       40.35       34.81      3.83 o 
  -4   3   2       13.35       17.21      2.57 o 
  -3   3   2      270.74      272.41      6.20 o 
  -2   3   2       78.64       86.17      2.60 o 
  -1   3   2       42.91       61.26      3.49 o 
   0   3   2      529.24      496.35      6.46 o 
   1   3   2    10204.67    10381.83     61.07 o 
   2   3   2      179.92      191.10      3.62 o 
   3   3   2      495.32      492.93     10.46 o 
   4   3   2       36.78       37.66      3.05 o 
   5   3   2       24.65       19.45      4.56 o 
   6   3   2        0.23        0.99      3.69 o 
  -6   4   2       73.54       75.12      6.54 o 
  -5   4   2        7.76        7.62      2.65 o 
  -4   4   2      293.67      271.50      8.43 o 
  -3   4   2      585.58      576.71      9.92 o 
  -2   4   2      442.54      461.80      8.48 o 
  -1   4   2      237.52      224.41      5.89 o 
   0   4   2     1947.34     1931.85     15.79 o 
   1   4   2     1003.49     1051.94     10.38 o 
   2   4   2       81.18       84.98      2.58 o 
   3   4   2        1.30        2.06      1.72 o 
   4   4   2        7.72        7.78      2.00 o 
   5   4   2        0.32        9.21      4.27 o 
   6   4   2        0.76        6.77      4.59 o 
  -6   5   2       18.84       24.34      5.56 o 
  -5   5   2      161.04      138.58      6.46 o 
  -4   5   2       64.22       65.57      3.87 o 
  -3   5   2      942.38      956.93     16.99 o 
  -2   5   2       37.48       25.33      2.67 o 
  -1   5   2      829.64      814.80     11.76 o 
   0   5   2      408.60      434.46      6.44 o 
   1   5   2      340.42      331.12      5.00 o 
   2   5   2      198.45      186.39      4.05 o 
   3   5   2      400.20      386.44      7.79 o 
   4   5   2      241.55      234.70      7.19 o 
   5   5   2        0.89       10.50      3.03 o 
  -6   6   2       10.89       12.16      5.70 o 
  -5   6   2      172.25      161.93      8.12 o 
  -4   6   2      362.23      349.20     13.11 o 
  -3   6   2        8.49       13.30      3.25 o 
  -2   6   2        1.54        0.46      0.89 o 
  -1   6   2     1885.36     1898.63     23.56 o 
   0   6   2     1369.70     1366.20     14.33 o 
   1   6   2       36.82       46.63      2.06 o 
   2   6   2     1382.22     1461.90     17.17 o 
   3   6   2      110.32       93.93      3.67 o 
   4   6   2       81.18       84.93      4.97 o 
   5   6   2       36.27       39.32      4.53 o 
  -5   7   2       17.57       24.03      5.52 o 
  -4   7   2        5.68        4.89      2.16 o 
  -3   7   2       36.16       32.92      4.10 o 
  -2   7   2     1485.43     1594.55     22.21 o 
  -1   7   2      245.89      226.34      6.62 o 
   0   7   2      941.43      900.14     11.40 o 
   1   7   2     1524.30     1519.78     18.54 o 
   2   7   2      724.39      733.48     10.64 o 
   3   7   2       57.53       43.59      2.94 o 
   4   7   2        7.68       15.15      2.80 o 
   5   7   2       17.08       21.35      3.63 o 
  -5   8   2       47.44       48.97      7.00 o 
  -4   8   2       19.30       23.12      3.76 o 
  -3   8   2       41.85       36.69      3.02 o 
  -2   8   2       19.67       25.25      3.23 o 
  -1   8   2       22.29       24.02      3.37 o 
   0   8   2      683.21      678.87     12.19 o 
   1   8   2      164.77      145.90      6.38 o 
   2   8   2        1.77        5.09      3.51 o 
   3   8   2      328.33      326.30     10.94 o 
   4   8   2       18.00       18.21      2.44 o 
   5   8   2        2.10        8.86      4.07 o 
  -5   9   2        2.80       10.23      6.18 o 
  -4   9   2        1.47        6.29      9.25 o 
  -3   9   2       69.58       70.05      4.47 o 
  -2   9   2       64.20       71.95      5.74 o 
  -1   9   2       25.65       20.27      3.62 o 
   0   9   2       18.90       16.79      2.15 o 
   1   9   2       93.62       93.26      3.82 o 
   2   9   2      161.90      141.02      4.52 o 
   3   9   2      147.28      136.31      4.74 o 
   4   9   2        9.52        5.84      2.05 o 
   5   9   2        0.04       -1.28      4.88 o 
  -5  10   2        0.98       -4.43      5.33 o 
  -4  10   2       66.63       76.43      7.81 o 
  -3  10   2       12.30       14.39      2.98 o 
  -2  10   2       47.53       42.96      5.22 o 
  -1  10   2       28.87       38.59      5.42 o 
   0  10   2      449.69      453.75     13.97 o 
   1  10   2       76.31       74.85      3.79 o 
   2  10   2        3.68        6.85      3.56 o 
   3  10   2      234.11      199.91      5.75 o 
   4  10   2        2.76       10.64      3.29 o 
   5  10   2       17.06       13.61      5.27 o 
  -4  11   2        7.83       11.57      4.95 o 
  -3  11   2       56.11       55.70      6.67 o 
  -2  11   2      359.31      357.12     10.82 o 
  -1  11   2       13.53       11.25      3.81 o 
   0  11   2      700.61      659.04     18.72 o 
   1  11   2      299.30      271.67      8.94 o 
   2  11   2       79.90       73.17      4.14 o 
   3  11   2      260.64      260.08      9.52 o 
   4  11   2        0.67        5.74      3.57 o 
  -4  12   2       58.84       73.96      7.54 o 
  -3  12   2       72.50       81.13      7.67 o 
  -2  12   2       19.79       27.50      4.10 o 
  -1  12   2      298.33      296.70     11.07 o 
   0  12   2      311.61      304.13     10.33 o 
   1  12   2       13.36       13.74      3.05 o 
   2  12   2       18.78       19.74      3.98 o 
   3  12   2      175.62      166.70      8.09 o 
   4  12   2       22.45       31.83      4.80 o 
  -4  13   2       14.43       12.84      5.47 o 
  -3  13   2       68.42       63.92      7.27 o 
  -2  13   2       74.08       73.02      5.89 o 
  -1  13   2      103.41      106.45      7.25 o 
   0  13   2       76.86       86.43      6.23 o 
   1  13   2        5.56       11.40      3.37 o 
   2  13   2      138.43      139.24      7.71 o 
   3  13   2      135.68      137.13      7.62 o 
   4  13   2       21.93       34.08      6.25 o 
  -3  14   2      107.24      109.24     15.96 o 
  -2  14   2        0.78        4.59      4.04 o 
  -1  14   2      138.88      131.26      8.68 o 
   0  14   2        2.82        5.91      3.49 o 
   1  14   2        0.01        2.00      2.58 o 
   2  14   2       33.90       36.09      4.98 o 
   3  14   2        0.01        4.02      4.16 o 
  -3  15   2       13.98        3.47      4.64 o 
  -2  15   2       15.34       22.94      5.83 o 
  -1  15   2        6.25       10.62      4.73 o 
   0  15   2       23.75       27.73      4.80 o 
   1  15   2        5.66        8.50      4.81 o 
   2  15   2        5.94       11.58      4.79 o 
   3  15   2       28.32       31.51      5.21 o 
  -2  16   2       38.64       46.96      7.41 o 
  -1  16   2        1.08        1.71      3.31 o 
   0  16   2       33.98       34.33      7.18 o 
   1  16   2        7.41       -1.29      4.30 o 
   2  16   2       24.55       33.96      9.85 o 
  -1  17   2        1.44        7.30      6.46 o 
   0  17   2        2.13        6.46      5.71 o 
   1  17   2       46.82       53.36      8.48 o 
  -6   1   3       23.91       26.99      4.30 o 
  -5   1   3      218.97      208.18      7.62 o 
  -4   1   3      158.77      165.26      5.92 o 
  -3   1   3        9.42       13.47      2.15 o 
  -2   1   3      224.93      204.18      4.06 o 
  -1   1   3      249.51      275.10      4.42 o 
   0   1   3      106.02      111.27      2.13 o 
   1   1   3      587.36      632.67     11.87 o 
   2   1   3        0.32        9.24      2.71 o 
   3   1   3      457.48      501.11     15.35 o 
   4   1   3      112.21      117.67      7.83 o 
   5   1   3       13.15       17.10      5.16 o 
   6   1   3       13.67       16.21      5.79 o 
  -6   2   3       15.72       21.91      4.92 o 
  -5   2   3      417.87      419.63     11.38 o 
  -4   2   3      397.21      408.74      9.78 o 
  -3   2   3       17.72       28.62      2.31 o 
  -2   2   3     4571.87     4803.94     83.35 o 
  -1   2   3     7338.62     7027.54     50.39 o 
   0   2   3     1839.32     1939.47     19.53 o 
   1   2   3     1350.97     1408.53     11.54 o 
   2   2   3      410.62      391.93      6.66 o 
   3   2   3      125.12      139.95      4.67 o 
   4   2   3      157.11      148.55      5.95 o 
   5   2   3       20.49       28.53      5.34 o 
   6   2   3        0.04        1.43      4.06 o 
  -6   3   3       39.05       40.85      5.72 o 
  -5   3   3       18.85       20.16      3.15 o 
  -4   3   3      102.55      101.50      4.39 o 
  -3   3   3       75.41       85.90      3.67 o 
  -2   3   3        2.81        9.15      2.13 o 
  -1   3   3      662.09      628.42      8.16 o 
   0   3   3     2540.89     2505.57     19.37 o 
   1   3   3        0.09        0.91      0.91 o 
   2   3   3       60.63       68.55      3.44 o 
   3   3   3      265.15      276.78      7.96 o 
   4   3   3       25.32       25.02      3.07 o 
   5   3   3       20.35       19.23      5.01 o 
   6   3   3        0.21        1.06      3.97 o 
  -6   4   3      139.89      125.84      9.43 o 
  -5   4   3       14.61       12.25      3.06 o 
  -4   4   3      387.14      387.44      9.34 o 
  -3   4   3       21.97       15.05      2.27 o 
  -2   4   3     1987.22     2009.97     16.92 o 
  -1   4   3      355.59      337.67      7.54 o 
   0   4   3      744.79      766.04      8.48 o 
   1   4   3     1592.10     1573.79     20.68 o 
   2   4   3      287.20      264.91      4.80 o 
   3   4   3     1046.99     1075.44     19.51 o 
   4   4   3       90.52       81.99      4.87 o 
   5   4   3       71.79       80.54      9.19 o 
  -6   5   3        9.16       10.30      4.96 o 
  -5   5   3       94.50       97.68      7.86 o 
  -4   5   3      246.75      236.14      8.52 o 
  -3   5   3        8.21        5.28      1.38 o 
  -2   5   3      291.17      301.82     13.67 o 
  -1   5   3       22.69       30.11      1.72 o 
   0   5   3      341.72      378.27      5.51 o 
   1   5   3     1124.54     1164.49     12.86 o 
   2   5   3     2011.65     2190.89     23.52 o 
   3   5   3       37.96       38.98      2.92 o 
   4   5   3       35.00       36.69      3.83 o 
   5   5   3        0.00       -0.14      2.63 o 
  -5   6   3       14.70       17.59      5.24 o 
  -4   6   3       37.58       41.86      5.34 o 
  -3   6   3        8.31        8.50      1.66 o 
  -2   6   3        4.14        6.65      3.00 o 
  -1   6   3       12.48       17.32      2.51 o 
   0   6   3      873.04      894.54     10.98 o 
   1   6   3     1069.04     1069.99     12.90 o 
   2   6   3     2424.71     2493.66     26.85 o 
   3   6   3       82.09       74.78      3.39 o 
   4   6   3        8.13       12.36      5.66 o 
   5   6   3        0.00        3.65      3.47 o 
  -5   7   3       99.70       99.74      8.44 o 
  -4   7   3       98.49       93.78      7.66 o 
  -3   7   3      642.48      636.22     17.65 o 
  -2   7   3        1.29        2.39      3.12 o 
  -1   7   3        0.32        1.84      2.01 o 
   0   7   3      136.30      158.08      3.94 o 
   1   7   3     1985.30     2078.76     22.98 o 
   2   7   3      553.05      547.50      9.68 o 
   3   7   3        2.23        5.35      2.02 o 
   4   7   3       70.75       65.02      4.97 o 
   5   7   3       33.42       26.91      5.14 o 
  -5   8   3        8.16       22.52      5.89 o 
  -4   8   3      423.28      405.72     15.94 o 
  -3   8   3      101.05      111.38      8.16 o 
  -2   8   3        1.37       -0.96      3.05 o 
  -1   8   3      990.80      999.86     20.08 o 
   0   8   3      149.47      126.26      3.81 o 
   1   8   3      528.68      538.79     10.34 o 
   2   8   3      283.06      286.30      6.43 o 
   3   8   3      327.28      323.93      8.30 o 
   4   8   3      207.50      194.44      7.35 o 
   5   8   3       20.83       14.34      4.55 o 
  -5   9   3       30.24       46.69      7.13 o 
  -4   9   3      217.33      220.15     11.52 o 
  -3   9   3      217.52      224.05     11.31 o 
  -2   9   3      263.22      252.33      7.37 o 
  -1   9   3      280.51      285.56      9.41 o 
   0   9   3       70.75       65.50      3.15 o 
   1   9   3      108.08      111.97      4.98 o 
   2   9   3        0.27       -0.36      1.82 o 
   3   9   3      247.12      226.52      6.33 o 
   4   9   3       20.74       18.60      3.08 o 
   5   9   3       27.57       30.54      7.10 o 
  -5  10   3       76.67       73.39      8.70 o 
  -4  10   3      108.65      119.26      9.18 o 
  -3  10   3       48.69       57.01      8.82 o 
  -2  10   3       62.49       55.58      6.24 o 
  -1  10   3      450.90      475.41     13.22 o 
   0  10   3      239.74      228.60      6.26 o 
   1  10   3      215.66      228.56      6.51 o 
   2  10   3      306.26      294.90      7.46 o 
   3  10   3       13.44       16.30      3.14 o 
   4  10   3      285.09      302.86     13.56 o 
  -4  11   3       26.02       28.32      6.30 o 
  -3  11   3        0.06        0.67      4.51 o 
  -2  11   3        3.43       13.74      3.01 o 
  -1  11   3        0.96        6.00      3.55 o 
   0  11   3       23.80       22.50      2.74 o 
   1  11   3      160.87      157.59      5.68 o 
   2  11   3       45.61       47.02      3.77 o 
   3  11   3       35.62       24.50      2.76 o 
   4  11   3        0.18       -1.36      4.86 o 
  -4  12   3       34.29       39.21      7.88 o 
  -3  12   3       16.17       20.35      5.82 o 
  -2  12   3       21.51       18.59      4.96 o 
  -1  12   3        6.34       15.27      4.31 o 
   0  12   3      251.92      248.69      9.32 o 
   1  12   3        0.76        3.55      3.03 o 
   2  12   3       80.85       77.98      4.60 o 
   3  12   3        1.01        1.01      5.66 o 
   4  12   3        3.69        1.01      4.32 o 
  -4  13   3       42.76       50.26      7.65 o 
  -3  13   3       30.16       29.89      6.15 o 
  -2  13   3       13.04       11.94      5.03 o 
  -1  13   3       68.05       74.95      6.57 o 
   0  13   3        4.98        2.49      3.09 o 
   1  13   3       14.17        8.79      3.12 o 
   2  13   3       65.82       62.27      5.33 o 
   3  13   3        1.30       11.94      6.16 o 
  -3  14   3        0.03       12.11     14.47 o 
  -2  14   3      117.58      113.01      9.22 o 
  -1  14   3      313.72      309.65     12.34 o 
   0  14   3        0.16        5.04      5.87 o 
   1  14   3      245.33      238.46      8.33 o 
   2  14   3       32.43       40.47      6.42 o 
   3  14   3       37.55       35.87      5.77 o 
  -3  15   3        9.10       10.73      5.90 o 
  -2  15   3        8.86       19.74      5.26 o 
  -1  15   3       12.56       18.33      4.93 o 
   0  15   3       41.41       42.29      5.86 o 
   1  15   3       13.37       10.07      5.33 o 
   2  15   3        0.88       15.18      5.11 o 
  -2  16   3       28.70       35.77      7.54 o 
  -1  16   3      174.87      178.52     12.04 o 
   0  16   3      146.89      151.39     12.05 o 
   1  16   3       15.54       18.14      6.03 o 
   2  16   3        9.95       17.29      6.01 o 
   0  17   3       87.42       96.90     10.04 o 
  -6   0   4        0.52       -0.30      5.09 o 
  -5   0   4      272.89      262.45     12.55 o 
  -4   0   4        2.51        3.83      3.22 o 
  -3   0   4       74.86       78.00      6.80 o 
  -2   0   4      641.79      681.07     13.62 o 
  -1   0   4       11.59       11.50      2.56 o 
   0   0   4     1259.13     1316.39     16.48 o 
   1   0   4       31.45       32.24      3.30 o 
   2   0   4      208.39      214.82      9.18 o 
   3   0   4      347.37      363.38     15.45 o 
   4   0   4       56.77       66.56      8.55 o 
   5   0   4        1.27       11.84      6.74 o 
  -6   1   4       59.88       61.71      6.18 o 
  -5   1   4       22.65       31.23      5.11 o 
  -4   1   4      544.36      543.07     16.42 o 
  -3   1   4      552.41      585.44     10.85 o 
  -2   1   4      255.71      329.16      5.80 o 
  -1   1   4     3069.76     3051.55     24.87 o 
   0   1   4     3102.26     3117.70     47.40 o 
   1   1   4     1394.89     1435.84     20.60 o 
   2   1   4      468.93      476.55     10.82 o 
   3   1   4      578.76      578.05     14.99 o 
   4   1   4      272.06      289.24     11.62 o 
   5   1   4       28.94       33.40      5.77 o 
  -6   2   4        2.01       14.13      8.83 o 
  -5   2   4      198.11      189.72      7.24 o 
  -4   2   4      238.90      235.88      7.86 o 
  -3   2   4        2.46       15.53      6.43 o 
  -2   2   4       64.15       59.47      2.48 o 
  -1   2   4        2.87        3.36      1.43 o 
   0   2   4      283.66      293.39      4.34 o 
   1   2   4       21.77       23.58      1.49 o 
   2   2   4        0.03        4.47      2.48 o 
   3   2   4      245.48      255.84      8.83 o 
   4   2   4       14.86       11.94      3.71 o 
   5   2   4        6.31       10.84      5.16 o 
  -6   3   4        1.50       11.53      4.95 o 
  -5   3   4       85.78       74.92      5.92 o 
  -4   3   4        3.73        8.41      2.09 o 
  -3   3   4       13.38       17.22      1.75 o 
  -2   3   4      552.77      585.83     10.76 o 
  -1   3   4      695.09      736.22     10.05 o 
   0   3   4       13.63       17.14      1.33 o 
   1   3   4     1289.36     1277.47     14.18 o 
   2   3   4        5.24        5.28      2.27 o 
   3   3   4        0.03        1.24      2.31 o 
   4   3   4       47.35       51.96      6.28 o 
   5   3   4       14.94       17.08      4.80 o 
  -6   4   4       19.98       27.94      6.54 o 
  -5   4   4        3.64        6.84      3.51 o 
  -4   4   4      220.09      196.19      9.89 o 
  -3   4   4      557.83      586.12     13.00 o 
  -2   4   4      769.20      839.41     13.62 o 
  -1   4   4      526.85      510.36      5.56 o 
   0   4   4      575.27      580.96      7.53 o 
   1   4   4      168.28      187.55      3.71 o 
   2   4   4       22.19       16.48      1.38 o 
   3   4   4       52.77       56.28      3.39 o 
   4   4   4       36.46       33.32      4.83 o 
   5   4   4        1.60        9.28      5.64 o 
  -6   5   4        7.02       18.94      6.58 o 
  -5   5   4       65.67       60.85      6.97 o 
  -4   5   4       96.41       95.95      5.73 o 
  -3   5   4      822.53      808.63     15.98 o 
  -2   5   4      667.71      672.99     16.15 o 
  -1   5   4        0.50        8.51      1.04 o 
   0   5   4     2258.82     2275.02     33.66 o 
   1   5   4      471.72      428.76      6.53 o 
   2   5   4     2329.43     2321.43     24.93 o 
   3   5   4       56.43       50.43      4.75 o 
   4   5   4      177.43      184.11     11.46 o 
   5   5   4      185.34      179.55     13.55 o 
  -5   6   4      100.60      103.08      8.59 o 
  -4   6   4        0.04       -3.31      5.26 o 
  -3   6   4       23.95       31.50      4.27 o 
  -2   6   4       18.54       15.57      2.83 o 
  -1   6   4       55.62       47.51      4.64 o 
   0   6   4       62.78       59.84      2.41 o 
   1   6   4       72.51       69.50      2.65 o 
   2   6   4      155.53      163.72      4.38 o 
   3   6   4       13.22       16.91      2.13 o 
   4   6   4      452.47      428.00     16.54 o 
   5   6   4        5.92       14.63      4.70 o 
  -5   7   4       57.18       55.78      7.83 o 
  -4   7   4      167.26      165.53      9.92 o 
  -3   7   4     1181.30     1181.51     28.86 o 
  -2   7   4      321.09      288.52     11.35 o 
  -1   7   4     1444.77     1386.67     32.65 o 
   0   7   4      664.01      684.15     11.48 o 
   1   7   4      149.94      139.25      4.08 o 
   2   7   4       27.64       25.69      2.30 o 
   3   7   4      354.63      349.45      8.00 o 
   4   7   4        7.41        6.76      2.98 o 
   5   7   4       56.48       61.20      7.16 o 
  -5   8   4        4.20       20.87      5.81 o 
  -4   8   4       66.81       62.76      6.83 o 
  -3   8   4       78.48       74.90      7.78 o 
  -2   8   4       36.26       42.47      6.04 o 
  -1   8   4      456.16      488.58     11.08 o 
   0   8   4      427.26      458.14      9.31 o 
   1   8   4       21.95       24.71      2.34 o 
   2   8   4      529.96      527.79      9.94 o 
   3   8   4      422.14      405.19      9.02 o 
   4   8   4       27.55       29.46      3.88 o 
   5   8   4       32.68       32.18      5.46 o 
  -5   9   4       13.07       24.71      6.38 o 
  -4   9   4        1.40       12.81      7.54 o 
  -3   9   4       15.52       16.95      5.61 o 
  -2   9   4       13.07       17.33      6.58 o 
  -1   9   4        5.32       14.46      5.06 o 
   0   9   4        0.09        3.51      1.75 o 
   1   9   4       78.45       76.93      3.69 o 
   2   9   4       71.05       68.40      3.83 o 
   3   9   4       33.42       33.26      2.91 o 
   4   9   4        3.15        2.41      3.20 o 
  -5  10   4       42.96       33.83      6.91 o 
  -4  10   4       28.72       32.71      6.60 o 
  -3  10   4       30.46       25.14      6.20 o 
  -2  10   4       72.93       71.47      7.63 o 
  -1  10   4       45.36       47.51      5.18 o 
   0  10   4       31.72       34.19      3.88 o 
   1  10   4       11.43       16.18      2.52 o 
   2  10   4      361.39      338.52      8.60 o 
   3  10   4      191.48      172.94      5.88 o 
   4  10   4       39.23       38.74      4.28 o 
  -4  11   4       28.69       44.17      8.05 o 
  -3  11   4      528.47      534.53     19.72 o 
  -2  11   4      268.59      278.91     13.31 o 
  -1  11   4       58.95       59.72      5.66 o 
   0  11   4      890.28      834.26     27.08 o 
   1  11   4        5.26        3.97      2.74 o 
   2  11   4      126.88      124.04      5.58 o 
   3  11   4       29.05       29.72      4.72 o 
   4  11   4       13.39       29.38      5.85 o 
  -4  12   4        5.28       11.75      8.21 o 
  -3  12   4       18.13       40.33      7.16 o 
  -2  12   4       41.94       43.96      6.93 o 
  -1  12   4       17.52       27.54      4.87 o 
   0  12   4       36.91       53.37      6.45 o 
   1  12   4        1.06        3.28      2.50 o 
   2  12   4        4.85        8.27      2.92 o 
   3  12   4        8.55       20.72      5.27 o 
   4  12   4       42.06       47.92      6.83 o 
  -4  13   4       24.65       34.64      7.66 o 
  -3  13   4      256.87      262.24     14.11 o 
  -2  13   4       45.98       54.06      7.56 o 
  -1  13   4        4.86        5.32      4.09 o 
   0  13   4      302.24      294.68     10.77 o 
   1  13   4      276.03      273.57      8.78 o 
   2  13   4       83.24       94.24      6.24 o 
   3  13   4       23.81       31.50      4.85 o 
  -3  14   4       24.72       31.36      7.23 o 
  -2  14   4        1.02        0.05      3.85 o 
  -1  14   4       11.01        9.83      7.30 o 
   0  14   4      111.32      115.42      7.55 o 
   1  14   4        3.48       10.69      4.79 o 
   2  14   4        0.75        7.01      3.50 o 
   3  14   4        0.70        7.03      3.82 o 
  -2  15   4       11.06        6.26      5.10 o 
  -1  15   4        6.99       11.70      4.87 o 
   0  15   4       33.90       28.88      5.47 o 
   1  15   4       48.12       52.38      7.45 o 
   2  15   4        1.42        4.64      3.55 o 
  -2  16   4        7.04       13.73      6.32 o 
  -1  16   4        1.54        6.97      5.44 o 
   0  16   4        0.66       16.66      6.20 o 
   1  16   4        3.44        1.05      4.47 o 
  -6   1   5        0.24        7.64      6.74 o 
  -5   1   5      163.01      152.63      6.65 o 
  -4   1   5       80.93       66.04      4.61 o 
  -3   1   5        8.64       13.72      2.32 o 
  -2   1   5      609.11      680.74     11.83 o 
  -1   1   5      950.73     1019.56     11.54 o 
   0   1   5       16.79       16.95      1.45 o 
   1   1   5      388.21      399.69      6.73 o 
   2   1   5      146.27      148.10      5.82 o 
   3   1   5       11.12       22.37     10.15 o 
   4   1   5      185.25      192.35     13.51 o 
   5   1   5       11.23       26.42      5.52 o 
  -6   2   5       48.93       56.42      6.03 o 
  -5   2   5      102.83      100.57      6.93 o 
  -4   2   5      382.74      350.82     11.13 o 
  -3   2   5     1077.39     1043.63     27.25 o 
  -2   2   5     1376.11     1416.79     19.86 o 
  -1   2   5      178.42      168.16      3.51 o 
   0   2   5       32.85       22.15      1.53 o 
   1   2   5      112.60       88.52      2.37 o 
   2   2   5      133.93      132.76      5.40 o 
   3   2   5      173.75      183.88      7.88 o 
   4   2   5       15.22       18.48      4.45 o 
   5   2   5      106.71      115.10      8.92 o 
  -6   3   5       20.33       21.56      5.12 o 
  -5   3   5       10.21       11.94      3.86 o 
  -4   3   5      253.42      238.51      8.85 o 
  -3   3   5        1.24        3.57      2.41 o 
  -2   3   5        7.47       11.45      2.57 o 
  -1   3   5     1022.08     1040.65     11.10 o 
   0   3   5        0.56        4.45      1.13 o 
   1   3   5       25.28       19.25      2.06 o 
   2   3   5      652.96      690.77     14.02 o 
   3   3   5      158.22      156.42      7.34 o 
   4   3   5       42.08       41.47      5.47 o 
   5   3   5       83.47       86.54      8.01 o 
  -6   4   5       54.77       54.65      7.65 o 
  -5   4   5      217.32      204.44     10.47 o 
  -4   4   5        5.24       13.99      5.66 o 
  -3   4   5      265.61      266.95     13.75 o 
  -2   4   5      795.99      754.63     13.66 o 
  -1   4   5      389.93      333.35      5.18 o 
   0   4   5      436.97      382.93      6.23 o 
   1   4   5     1826.03     1845.60     24.09 o 
   2   4   5      155.09      157.02      4.78 o 
   3   4   5       20.56       21.25      2.66 o 
   4   4   5      253.42      260.24     11.00 o 
   5   4   5       30.05       17.38      5.01 o 
  -5   5   5        9.02        3.41      4.25 o 
  -4   5   5      162.61      132.44      6.22 o 
  -3   5   5       95.25       96.10      5.25 o 
  -2   5   5        8.57       16.78      3.53 o 
  -1   5   5     1547.78     1560.36     25.40 o 
   0   5   5       20.42       12.08      1.62 o 
   1   5   5      596.50      628.41      9.24 o 
   2   5   5       42.12       44.12      3.72 o 
   3   5   5       19.70       25.81      2.93 o 
   4   5   5       42.36       46.77      5.36 o 
   5   5   5        7.69        5.02      4.21 o 
  -5   6   5        0.48       15.46      8.20 o 
  -4   6   5        3.34        6.04      4.46 o 
  -3   6   5       53.72       56.49      3.87 o 
  -2   6   5       42.89       43.58      5.65 o 
  -1   6   5       79.72       86.23      3.02 o 
   0   6   5     1284.53     1364.10     16.52 o 
   1   6   5        6.65        3.27      1.44 o 
   2   6   5       53.30       48.38      3.11 o 
   3   6   5       28.21       27.98      3.13 o 
   4   6   5       44.52       41.89      5.23 o 
   5   6   5        6.23       14.11      5.00 o 
  -5   7   5       66.33       56.88      7.86 o 
  -4   7   5       94.56       99.42      8.15 o 
  -3   7   5       16.94       25.89      5.60 o 
  -2   7   5      265.46      272.73     12.10 o 
  -1   7   5      128.75      128.16      7.75 o 
   0   7   5       27.36       24.27      3.11 o 
   1   7   5      340.85      353.90      7.18 o 
   2   7   5       15.01       12.64      1.97 o 
   3   7   5       93.27       84.48      4.68 o 
   4   7   5        5.54        3.28      3.32 o 
   5   7   5       26.61       28.48      5.81 o 
  -5   8   5       91.19       90.29     10.03 o 
  -4   8   5        2.23        2.33      4.27 o 
  -3   8   5       39.28       50.59      6.98 o 
  -2   8   5      655.00      683.24     20.90 o 
  -1   8   5      387.91      366.85      8.94 o 
   0   8   5       90.53       85.40      3.89 o 
   1   8   5      938.14      914.28     14.60 o 
   2   8   5        2.48        3.30      1.84 o 
   3   8   5      610.70      595.92     14.42 o 
   4   8   5        0.01        7.64      5.06 o 
  -5   9   5       36.21       48.15      9.25 o 
  -4   9   5       86.32       89.58      9.01 o 
  -3   9   5      282.43      306.94     14.50 o 
  -2   9   5      133.43      133.43      9.81 o 
  -1   9   5       14.71       19.47      5.02 o 
   0   9   5      169.01      167.19      5.07 o 
   1   9   5      506.96      508.40     10.34 o 
   2   9   5      483.70      450.85      9.81 o 
   3   9   5      378.44      333.51     11.58 o 
   4   9   5       70.95       65.52      6.10 o 
  -4  10   5       90.65      104.39      9.77 o 
  -3  10   5       38.19       40.06      6.97 o 
  -2  10   5     1067.34     1084.86     30.06 o 
  -1  10   5      202.29      198.43      8.51 o 
   0  10   5       32.22       29.62      3.53 o 
   1  10   5      165.27      164.87      6.39 o 
   2  10   5      388.32      400.62      9.82 o 
   3  10   5       30.13       34.38      3.17 o 
   4  10   5       32.36       40.83      5.20 o 
  -4  11   5        3.36       16.93      6.39 o 
  -3  11   5       20.55       21.32      6.44 o 
  -2  11   5       22.47       26.25      6.29 o 
  -1  11   5       44.91       39.76      5.03 o 
   0  11   5      131.88      118.72      4.53 o 
   1  11   5      319.35      328.61      9.28 o 
   2  11   5       11.79       12.71      2.72 o 
   3  11   5        2.54        7.89      2.56 o 
   4  11   5       12.55       17.54      7.92 o 
  -4  12   5       55.59       53.78      8.82 o 
  -3  12   5      126.57      138.56     10.74 o 
  -2  12   5        0.00        3.89      4.77 o 
  -1  12   5        0.36       11.51      6.29 o 
   0  12   5       38.39       42.34      4.60 o 
   1  12   5       46.93       43.77      3.87 o 
   2  12   5       49.60       46.09      4.13 o 
   3  12   5       12.70       11.15      3.13 o 
  -3  13   5       56.15       64.79      8.74 o 
  -2  13   5       88.91       92.60     10.21 o 
  -1  13   5       17.71       21.81      6.35 o 
   0  13   5        8.33       15.15      5.48 o 
   1  13   5       48.54       43.71      3.91 o 
   2  13   5       11.62       17.46      3.72 o 
   3  13   5        9.20       15.66      5.16 o 
  -3  14   5       53.37       63.15      9.33 o 
  -2  14   5       73.47       96.22      9.81 o 
  -1  14   5      166.79      160.25     11.39 o 
   0  14   5        2.26        7.98      4.39 o 
   1  14   5      266.97      257.48     10.14 o 
   2  14   5        2.09       10.20      3.86 o 
  -2  15   5       10.46       10.63      5.89 o 
  -1  15   5       12.69       19.92      7.96 o 
   0  15   5        9.62       16.23      7.02 o 
   1  15   5       33.25       35.14      6.84 o 
   2  15   5       37.94       41.93      6.07 o 
  -1  16   5        0.60       14.72      6.57 o 
   0  16   5       43.98       39.22      7.33 o 
   1  16   5       15.29       27.11      6.36 o 
  -6   0   6       39.80       53.82     10.42 o 
  -5   0   6      216.33      188.93     10.58 o 
  -4   0   6       15.48       18.70      4.07 o 
  -3   0   6     1742.05     1795.79     42.16 o 
  -2   0   6      153.69      134.71      7.53 o 
  -1   0   6     1905.11     1969.91     29.06 o 
   0   0   6     2054.92     2080.61     38.10 o 
   1   0   6      318.85      309.61     12.51 o 
   2   0   6      198.75      212.98     10.84 o 
   3   0   6      393.86      421.49     18.68 o 
   4   0   6       55.62       51.04      8.62 o 
   5   0   6        0.68       -5.67      6.23 o 
  -6   1   6       46.93       56.53      7.16 o 
  -5   1   6       18.43       34.28      6.49 o 
  -4   1   6       22.82       23.88      3.82 o 
  -3   1   6      207.61      191.57      6.96 o 
  -2   1   6      794.02      812.67     13.36 o 
  -1   1   6      223.74      189.03      4.40 o 
   0   1   6      790.74      786.36     10.15 o 
   1   1   6      241.42      221.40      4.84 o 
   2   1   6      164.08      169.08      6.87 o 
   3   1   6        6.42        9.02      3.35 o 
   4   1   6        9.04       21.90      4.80 o 
   5   1   6        0.04       12.40      7.31 o 
  -6   2   6        0.11        5.31      5.12 o 
  -5   2   6        0.21        4.03      3.43 o 
  -4   2   6      266.00      277.29     10.39 o 
  -3   2   6        0.06        2.31      3.13 o 
  -2   2   6      185.63      198.71      5.38 o 
  -1   2   6       50.83       84.71      4.18 o 
   0   2   6     1686.81     1720.53     18.44 o 
   1   2   6       28.00       38.30      1.97 o 
   2   2   6      413.98      447.22     11.66 o 
   3   2   6        8.11       13.73      3.53 o 
   4   2   6       43.79       44.34      5.65 o 
   5   2   6       10.70        6.96      4.70 o 
  -5   3   6       51.77       45.83      5.45 o 
  -4   3   6      380.57      360.90     11.85 o 
  -3   3   6       26.33       29.44      4.16 o 
  -2   3   6       59.26       67.13      4.58 o 
  -1   3   6       20.78       11.80      2.44 o 
   0   3   6      787.33      822.50     10.90 o 
   1   3   6       51.00       53.37      2.45 o 
   2   3   6        0.71        2.79      1.72 o 
   3   3   6        1.81        1.66      2.88 o 
   4   3   6       32.56       36.61      5.51 o 
   5   3   6       89.24       90.78      8.50 o 
  -5   4   6       24.80       27.48      4.71 o 
  -4   4   6      107.70      106.08      6.59 o 
  -3   4   6       22.33       30.97      4.20 o 
  -2   4   6      409.36      399.69     10.68 o 
  -1   4   6     1316.57     1292.85     23.39 o 
   0   4   6        7.61        6.63      1.38 o 
   1   4   6       52.79       56.60      3.29 o 
   2   4   6       59.06       66.28      3.53 o 
   3   4   6        1.27        1.33      2.63 o 
   4   4   6       82.60       99.14     13.30 o 
   5   4   6       39.89       32.90      6.21 o 
  -5   5   6       53.26       61.02      8.07 o 
  -4   5   6      506.66      475.66     16.21 o 
  -3   5   6       52.25       54.25      4.61 o 
  -2   5   6      224.62      208.78      7.49 o 
  -1   5   6     1069.70     1039.30     15.86 o 
   0   5   6      372.68      393.38      9.48 o 
   1   5   6       69.23       70.91      3.00 o 
   2   5   6      169.46      156.40      6.62 o 
   3   5   6      107.10      119.85      7.24 o 
   4   5   6        0.08        4.33      3.60 o 
   5   5   6        0.97       10.34      5.70 o 
  -5   6   6      198.21      183.36     12.35 o 
  -4   6   6       46.64       50.37      7.43 o 
  -3   6   6      351.15      323.13     17.77 o 
  -2   6   6      320.65      291.66      8.57 o 
  -1   6   6      283.60      271.68      6.71 o 
   0   6   6      382.06      384.10      7.29 o 
   1   6   6      122.85      119.56      3.97 o 
   2   6   6      709.66      671.70     13.49 o 
   3   6   6      497.42      468.69     11.58 o 
   4   6   6       10.40       11.97      5.15 o 
   5   6   6       66.50       60.80      7.49 o 
  -5   7   6       22.63       26.47      7.48 o 
  -4   7   6      365.86      385.91     17.04 o 
  -3   7   6      184.27      198.07     15.54 o 
  -2   7   6      167.19      186.47     10.54 o 
  -1   7   6      329.05      309.43     11.76 o 
   0   7   6      126.19      127.93      4.11 o 
   1   7   6       18.24       21.80      2.23 o 
   2   7   6       35.50       36.10      3.22 o 
   3   7   6        3.46        5.18      2.42 o 
   4   7   6       98.75      101.15      7.34 o 
  -5   8   6       12.87       30.10      8.84 o 
  -4   8   6        1.51        0.68      3.62 o 
  -3   8   6       35.34       28.02      6.63 o 
  -2   8   6       59.76       62.64      7.77 o 
  -1   8   6       10.76        9.52      2.60 o 
   0   8   6      123.69      119.20      4.09 o 
   1   8   6        0.91        2.91      1.92 o 
   2   8   6      363.19      349.65      8.16 o 
   3   8   6       32.42       38.37      3.79 o 
   4   8   6        7.40       14.10      3.97 o 
  -5   9   6        3.50       12.75      6.86 o 
  -4   9   6        4.14        5.14      5.01 o 
  -3   9   6       11.27       26.89      6.20 o 
  -2   9   6       11.42       15.99      5.57 o 
  -1   9   6        0.40        1.69      7.57 o 
   0   9   6       16.59       21.44      2.47 o 
   1   9   6       80.75       86.88      5.23 o 
   2   9   6       40.80       40.40      3.21 o 
   3   9   6        9.58       10.14      2.73 o 
   4   9   6        2.92       -0.17      2.61 o 
  -4  10   6       24.49       31.17      7.41 o 
  -3  10   6       90.28       94.82      9.35 o 
  -2  10   6        6.47       -2.43      4.04 o 
  -1  10   6      174.63      181.75     10.77 o 
   0  10   6       58.30       55.19      4.35 o 
   1  10   6      201.08      199.05      6.24 o 
   2  10   6      257.21      239.47      7.35 o 
   3  10   6        0.53        3.49      3.66 o 
   4  10   6       26.86       24.01      4.46 o 
  -4  11   6       87.17       94.57     10.29 o 
  -3  11   6       81.06       78.11      9.79 o 
  -2  11   6        5.08        4.34      4.76 o 
  -1  11   6       89.83       90.51      8.54 o 
   0  11   6       63.99       62.79      5.62 o 
   1  11   6       20.39       18.14      2.80 o 
   2  11   6      105.48      105.35      5.19 o 
   3  11   6       64.48       53.71      4.95 o 
  -4  12   6        4.20       13.99      6.54 o 
  -3  12   6      237.54      240.17     14.89 o 
  -2  12   6       22.87       21.90      6.05 o 
  -1  12   6      120.69      123.22      9.23 o 
   0  12   6      239.99      233.69     10.78 o 
   1  12   6        0.53        7.67      2.71 o 
   2  12   6       90.61      102.00      5.61 o 
   3  12   6      354.12      315.61     11.47 o 
  -3  13   6        2.61        3.95      6.95 o 
  -2  13   6        2.82        6.23      5.48 o 
  -1  13   6      306.48      336.31     15.97 o 
   0  13   6       16.17       28.47      4.47 o 
   1  13   6        2.56        7.87      6.76 o 
   2  13   6        3.73        7.46      2.92 o 
   3  13   6       50.79       51.60      6.99 o 
  -3  14   6       24.09       28.09      7.67 o 
  -2  14   6      215.07      218.19     14.49 o 
  -1  14   6       52.54       56.00      7.62 o 
   0  14   6        0.06        2.89      5.90 o 
   1  14   6        4.09        3.70      3.26 o 
   2  14   6       19.49       20.57      4.14 o 
  -2  15   6        0.00       26.44     12.73 o 
  -1  15   6        7.61       -1.21      4.68 o 
   0  15   6        6.72       14.24     12.39 o 
   1  15   6        0.81        9.39      4.82 o 
  -5   1   7        3.50        4.75      4.86 o 
  -4   1   7      193.72      170.48      8.54 o 
  -3   1   7       30.86       33.86      4.56 o 
  -2   1   7       24.78       25.22      3.18 o 
  -1   1   7      818.89      845.82     13.51 o 
   0   1   7       55.82       45.26      2.40 o 
   1   1   7      904.76      900.51     20.07 o 
   2   1   7      210.53      208.40      8.18 o 
   3   1   7       37.16       43.39      5.20 o 
   4   1   7       10.83       14.07      4.30 o 
   5   1   7      178.50      166.61     11.05 o 
  -5   2   7       22.26       33.09      5.34 o 
  -4   2   7       24.94       30.46      4.87 o 
  -3   2   7       18.73       22.34      4.59 o 
  -2   2   7      132.06      130.69      4.53 o 
  -1   2   7       73.19       95.58      3.64 o 
   0   2   7      319.66      328.50      6.28 o 
   1   2   7      221.11      235.25      6.21 o 
   2   2   7       67.13       75.08      4.89 o 
   3   2   7       42.88       59.46      5.66 o 
   4   2   7       22.73       31.60      5.09 o 
   5   2   7        2.23        7.98      6.07 o 
  -5   3   7       23.39       35.14      5.59 o 
  -4   3   7      403.88      376.71     12.72 o 
  -3   3   7      119.19      114.13      7.18 o 
  -2   3   7      693.43      667.71     14.98 o 
  -1   3   7      193.58      177.42      4.54 o 
   0   3   7     1284.88     1279.27     16.49 o 
   1   3   7     1719.16     1720.97     32.56 o 
   2   3   7       62.83       53.99      3.91 o 
   3   3   7       68.50       65.11      5.59 o 
   4   3   7      331.26      344.85     14.34 o 
   5   3   7        1.02        3.54      5.04 o 
  -5   4   7      107.25      104.56      7.36 o 
  -4   4   7       51.27       47.20      5.38 o 
  -3   4   7      259.08      253.93      9.82 o 
  -2   4   7      140.11      144.14     10.14 o 
  -1   4   7       28.90       40.21      3.74 o 
   0   4   7      127.17      129.25      4.30 o 
   1   4   7        6.10        4.54      1.64 o 
   2   4   7        3.63       10.49      2.25 o 
   3   4   7        6.24        5.76      3.39 o 
   4   4   7       25.94       29.48      5.97 o 
   5   4   7        0.53        4.64      6.21 o 
  -5   5   7       54.72       67.82     16.36 o 
  -4   5   7        5.11        9.40      3.54 o 
  -3   5   7      534.97      513.29     14.28 o 
  -2   5   7      158.90      170.49      9.58 o 
  -1   5   7      120.67      102.94      5.12 o 
   0   5   7       38.84       41.23      4.41 o 
   1   5   7      194.75      198.93      5.26 o 
   2   5   7       28.40       26.20      2.82 o 
   3   5   7       98.55       99.70      6.83 o 
   4   5   7        5.40       15.00      5.06 o 
  -5   6   7        4.61       11.45      9.46 o 
  -4   6   7       72.55       66.67      8.28 o 
  -3   6   7       85.56       87.39      9.12 o 
  -2   6   7      106.84       92.10      8.92 o 
  -1   6   7        9.22       10.68      1.50 o 
   0   6   7       19.89       20.73      2.02 o 
   1   6   7        3.26        2.74      1.68 o 
   2   6   7       68.92       70.68      4.02 o 
   3   6   7       54.29       57.44      7.30 o 
   4   6   7        1.98        5.37      4.04 o 
  -5   7   7        8.24        3.74      5.44 o 
  -4   7   7       33.73       53.86     15.57 o 
  -3   7   7      123.96      130.46     10.22 o 
  -2   7   7        8.81       10.77      5.03 o 
  -1   7   7      209.69      209.23      6.44 o 
   0   7   7      495.76      493.72     12.26 o 
   1   7   7        0.09        2.93      1.92 o 
   2   7   7       18.98       16.45      3.17 o 
   3   7   7       60.52       62.72      5.78 o 
   4   7   7       31.94       27.36      6.02 o 
  -5   8   7        1.55       13.78      6.82 o 
  -4   8   7        2.13        9.31      7.21 o 
  -3   8   7      277.25      264.83     14.38 o 
  -2   8   7       90.11       97.30      9.39 o 
  -1   8   7       89.97       81.54      4.95 o 
   0   8   7       94.28      104.98      4.18 o 
   1   8   7      284.05      270.58      8.50 o 
   2   8   7      125.84      115.02      4.55 o 
   3   8   7       21.34       19.36      3.33 o 
   4   8   7        5.60        5.73      4.31 o 
  -4   9   7      349.62      336.56     17.62 o 
  -3   9   7       33.96       34.32      7.42 o 
  -2   9   7     1164.55     1175.05     33.28 o 
  -1   9   7      131.03      128.31      9.26 o 
   0   9   7      179.44      179.78      6.13 o 
   1   9   7      125.58      121.10      5.07 o 
   2   9   7        2.03        6.90      2.40 o 
   3   9   7      197.33      193.11     10.13 o 
   4   9   7       55.14       49.36      6.09 o 
  -4  10   7        9.00       24.45     10.53 o 
  -3  10   7      232.91      219.43     14.33 o 
  -2  10   7       11.83       18.24      6.15 o 
  -1  10   7        7.41       25.66      5.88 o 
   0  10   7      154.41      143.46      5.27 o 
   1  10   7       10.81       15.11      2.54 o 
   2  10   7       13.02       19.24      4.21 o 
   3  10   7       11.53       16.45      3.50 o 
  -4  11   7       16.25       21.87      9.76 o 
  -3  11   7       56.12       72.42      9.74 o 
  -2  11   7       51.18       46.23      7.79 o 
  -1  11   7      299.23      313.57     14.83 o 
   0  11   7       84.76       90.95      5.91 o 
   1  11   7       33.81       38.57      3.76 o 
   2  11   7        3.66        0.99      2.20 o 
   3  11   7        3.51        6.16      3.35 o 
  -3  12   7       46.00       54.18      8.87 o 
  -2  12   7        0.76       -1.15      5.95 o 
  -1  12   7       50.40       54.15      7.58 o 
   0  12   7       29.23       27.97      4.12 o 
   1  12   7       18.99       15.44      3.09 o 
   2  12   7       17.48       17.40      3.36 o 
   3  12   7       20.27       16.08      4.52 o 
  -3  13   7        3.22        1.27      5.91 o 
  -2  13   7      117.28      115.94     11.08 o 
  -1  13   7        0.66       10.14      5.55 o 
   0  13   7       15.18       26.10      5.64 o 
   1  13   7        3.36       -0.13      3.78 o 
   2  13   7        7.78       20.15      4.15 o 
  -2  14   7       34.07       31.82      7.47 o 
  -1  14   7        9.96       20.48      7.59 o 
   0  14   7       56.17       46.52      7.42 o 
   1  14   7       12.68       26.50      4.90 o 
  -1  15   7       33.48       48.95      8.41 o 
   0  15   7      113.18      115.60     10.40 o 
  -5   0   8      299.59      313.11     22.03 o 
  -4   0   8       25.92       48.11     10.05 o 
  -3   0   8     1050.86     1031.00     29.08 o 
  -2   0   8      311.24      282.03     11.30 o 
  -1   0   8       95.50       92.41      5.90 o 
   0   0   8      152.67      164.86      7.17 o 
   1   0   8       21.77       20.85      3.62 o 
   2   0   8     1553.96     1595.33     44.84 o 
   3   0   8        0.23        5.64      7.35 o 
   4   0   8       28.94       39.92      8.34 o 
  -5   1   8        4.67        4.30      5.65 o 
  -4   1   8      105.18      103.69     10.32 o 
  -3   1   8      253.00      242.79      8.91 o 
  -2   1   8      140.91      146.04      5.85 o 
  -1   1   8        0.07        4.47      2.62 o 
   0   1   8        1.79        2.53      1.70 o 
   1   1   8      309.92      299.75      8.25 o 
   2   1   8        3.86        2.79      3.14 o 
   3   1   8       90.86       88.48      6.72 o 
   4   1   8       11.82       22.06      4.84 o 
  -5   2   8       19.72       22.24      6.23 o 
  -4   2   8        1.13        8.73      5.09 o 
  -3   2   8      109.99      109.00      7.91 o 
  -2   2   8      212.67      201.46      6.01 o 
  -1   2   8      215.39      217.79      5.98 o 
   0   2   8       58.84       52.53      2.90 o 
   1   2   8       48.95       46.44      3.29 o 
   2   2   8      121.34      124.65      6.53 o 
   3   2   8       30.88       27.27      4.69 o 
   4   2   8        0.04        2.35      5.04 o 
  -5   3   8        5.32       12.09      4.72 o 
  -4   3   8        3.85       13.87      5.84 o 
  -3   3   8       23.11       29.21      4.93 o 
  -2   3   8      256.37      246.35      9.54 o 
  -1   3   8       84.00       85.81      4.36 o 
   0   3   8        2.33        4.69      1.80 o 
   1   3   8       19.51       23.19      2.31 o 
   2   3   8        0.47        0.78      2.76 o 
   3   3   8      202.70      215.36     10.30 o 
   4   3   8        0.49        5.23      4.52 o 
  -5   4   8       26.81       34.65      7.71 o 
  -4   4   8        3.47        9.70      4.12 o 
  -3   4   8      814.30      827.40     20.86 o 
  -2   4   8        0.03        2.69      3.13 o 
  -1   4   8      205.60      201.90      6.49 o 
   0   4   8      168.76      169.60      5.05 o 
   1   4   8       74.49       72.99      3.33 o 
   2   4   8        1.15        1.81      1.65 o 
   3   4   8       38.26       33.43      5.90 o 
   4   4   8        0.42        4.92      4.40 o 
  -5   5   8       10.87       17.92      6.65 o 
  -4   5   8        0.88        1.01      5.02 o 
  -3   5   8       50.44       55.41      5.98 o 
  -2   5   8       58.85       62.33      5.35 o 
  -1   5   8       18.66       16.95      2.52 o 
   0   5   8       45.83       45.84      2.86 o 
   1   5   8      149.95      153.93      5.16 o 
   2   5   8       22.06       24.48      2.87 o 
   3   5   8       74.79       77.25      6.51 o 
   4   5   8        2.77       16.87      5.46 o 
  -5   6   8        5.50       14.00     10.00 o 
  -4   6   8      298.11      309.21     15.88 o 
  -3   6   8      206.20      224.90     13.98 o 
  -2   6   8       80.26       83.28      5.84 o 
  -1   6   8     1167.68     1143.64     26.78 o 
   0   6   8       96.01       83.77      3.75 o 
   1   6   8      386.06      366.76      9.78 o 
   2   6   8      429.86      415.47     15.23 o 
   3   6   8        8.05        8.23      3.41 o 
   4   6   8       31.28       37.49      5.89 o 
  -5   7   8        1.62        5.58      6.46 o 
  -4   7   8        7.43       27.43      8.69 o 
  -3   7   8      375.00      365.44     17.47 o 
  -2   7   8      260.83      246.00     13.41 o 
  -1   7   8      157.79      145.83      6.98 o 
   0   7   8      202.32      197.04      5.66 o 
   1   7   8        0.61        5.71      2.20 o 
   2   7   8       36.51       35.95      3.29 o 
   3   7   8        0.49        7.14      4.94 o 
   4   7   8        8.72        7.72      4.13 o 
  -4   8   8        3.29       14.22      6.85 o 
  -3   8   8       74.74       72.70      9.34 o 
  -2   8   8       74.16       61.81      8.03 o 
  -1   8   8       49.87       49.08      5.86 o 
   0   8   8      356.48      339.42      8.07 o 
   1   8   8        3.52       10.16      2.49 o 
   2   8   8      125.02      115.14      6.72 o 
   3   8   8        0.23        2.29      3.84 o 
   4   8   8        7.29       13.30      5.56 o 
  -4   9   8        0.73       10.12      7.29 o 
  -3   9   8        2.10        7.00      5.96 o 
  -2   9   8        0.28       -8.70     11.40 o 
  -1   9   8        9.57       15.90      5.50 o 
   0   9   8       29.73       28.07      3.68 o 
   1   9   8       10.56        8.03      3.48 o 
   2   9   8       23.36       15.65      3.20 o 
   3   9   8       13.62        5.10      5.88 o 
  -4  10   8        2.88       23.05      7.41 o 
  -3  10   8       20.82       19.98      6.90 o 
  -2  10   8        8.30       10.17      5.97 o 
  -1  10   8      227.28      211.80     12.09 o 
   0  10   8      100.79       97.63      5.02 o 
   1  10   8        2.72        8.42      2.36 o 
   2  10   8       43.01       42.36      4.36 o 
   3  10   8        6.30       11.41      4.58 o 
  -3  11   8       41.72       39.72     10.44 o 
  -2  11   8       28.69       28.55      7.08 o 
  -1  11   8        4.73       18.77      8.28 o 
   0  11   8      147.61      140.91      7.82 o 
   1  11   8        8.42        6.85      2.79 o 
   2  11   8        0.47        3.23      4.04 o 
   3  11   8        0.18        5.30      3.81 o 
  -3  12   8      185.57      193.63     15.97 o 
  -2  12   8       32.42       38.82      8.00 o 
  -1  12   8      134.05      137.84     10.79 o 
   0  12   8       58.24       75.65      7.78 o 
   1  12   8      252.51      237.33     11.25 o 
   2  12   8       22.46       29.60      4.16 o 
  -2  13   8        2.40       10.17      6.37 o 
  -1  13   8        4.01        7.18      6.57 o 
   0  13   8       61.11       61.98      7.85 o 
   1  13   8        0.03       -0.12      2.65 o 
   2  13   8        0.97       -0.17      3.84 o 
  -1  14   8        1.15        3.36      4.83 o 
   0  14   8       15.70       20.90      6.14 o 
   1  14   8        7.19        6.75      4.56 o 
  -5   1   9        0.87        2.81      4.82 o 
  -4   1   9      163.22      162.46     11.47 o 
  -3   1   9        2.19        1.54      3.30 o 
  -2   1   9      369.33      353.14      9.16 o 
  -1   1   9      376.38      394.90      9.11 o 
   0   1   9       10.42        7.31      2.13 o 
   1   1   9       22.69       20.23      2.16 o 
   2   1   9        0.18        6.60      3.14 o 
   3   1   9       47.33       56.38      5.78 o 
   4   1   9        0.63       10.03      4.61 o 
  -5   2   9       19.69       21.07      6.31 o 
  -4   2   9      190.53      180.77      9.92 o 
  -3   2   9       21.92       18.76      4.89 o 
  -2   2   9      701.05      667.19     16.45 o 
  -1   2   9       95.69      100.03      4.66 o 
   0   2   9       43.69       47.85      3.22 o 
   1   2   9       29.31       30.08      2.56 o 
   2   2   9       65.58       68.56      5.44 o 
   3   2   9        2.06       11.15      4.71 o 
   4   2   9       58.17       60.68      7.04 o 
  -5   3   9       98.45      100.01     11.87 o 
  -4   3   9       72.59       85.98      8.43 o 
  -3   3   9       60.34       66.53      6.81 o 
  -2   3   9      753.06      712.24     17.34 o 
  -1   3   9      336.01      338.18      8.03 o 
   0   3   9      149.80      146.88      5.05 o 
   1   3   9      155.71      150.18      4.73 o 
   2   3   9        2.98        0.34      2.38 o 
   3   3   9      297.02      299.07     12.53 o 
   4   3   9       20.58       13.08      4.64 o 
  -5   4   9       23.25       25.60      9.04 o 
  -4   4   9        0.04        5.20      6.01 o 
  -3   4   9        2.57        1.43      3.30 o 
  -2   4   9      399.43      381.93     12.30 o 
  -1   4   9        5.84       12.79      2.23 o 
   0   4   9      160.98      155.26      5.24 o 
   1   4   9        6.09        7.65      3.55 o 
   2   4   9      449.54      448.04     20.73 o 
   3   4   9        1.15       -2.36      3.28 o 
   4   4   9        1.56       10.96      8.92 o 
  -5   5   9       59.60       74.18     10.21 o 
  -4   5   9       63.75       66.66      8.85 o 
  -3   5   9       12.60       10.99      3.86 o 
  -2   5   9       23.72       24.27      4.46 o 
  -1   5   9       29.55       31.99      2.77 o 
   0   5   9      200.19      197.67      5.77 o 
   1   5   9        2.29        5.04      2.92 o 
   2   5   9        0.39        8.06      3.50 o 
   3   5   9       73.34       76.92      8.56 o 
   4   5   9       27.92       26.41      5.80 o 
  -4   6   9        9.20       13.77      7.06 o 
  -3   6   9        2.02        9.05      5.14 o 
  -2   6   9       29.34       26.26      4.24 o 
  -1   6   9       13.09       15.81      3.34 o 
   0   6   9        1.33        3.55      2.38 o 
   1   6   9      106.53       95.78      4.51 o 
   2   6   9        2.37        3.55      2.95 o 
   3   6   9       48.77       48.02      5.78 o 
   4   6   9       22.08       38.52     12.48 o 
  -4   7   9        1.36        3.61      5.82 o 
  -3   7   9        2.35        4.78      5.42 o 
  -2   7   9      617.40      647.86     23.48 o 
  -1   7   9      113.42       97.55      5.92 o 
   0   7   9       63.91       58.28      3.37 o 
   1   7   9       89.06       88.43      4.54 o 
   2   7   9        1.13        1.61      2.11 o 
   3   7   9        2.17       12.75      4.58 o 
  -4   8   9       14.47       18.78      8.30 o 
  -3   8   9       80.12       93.51     10.96 o 
  -2   8   9       19.53       23.59      6.58 o 
  -1   8   9        4.89        4.13      2.35 o 
   0   8   9      148.62      139.55      5.04 o 
   1   8   9      261.57      241.88      9.39 o 
   2   8   9       18.22       17.48      3.25 o 
   3   8   9        9.49       14.40      4.52 o 
  -4   9   9       20.02       33.39      7.98 o 
  -3   9   9      213.39      215.60     15.32 o 
  -2   9   9        2.27        8.04      5.19 o 
  -1   9   9      129.75      137.89      9.97 o 
   0   9   9       44.66       43.24      3.12 o 
   1   9   9       16.91       24.06      3.40 o 
   2   9   9       55.61       60.26      4.74 o 
   3   9   9       64.36       66.25      8.07 o 
  -3  10   9        2.89        2.12      8.36 o 
  -2  10   9      156.31      158.33     11.75 o 
  -1  10   9        0.07       -1.71      4.73 o 
   0  10   9        8.13        8.33      3.81 o 
   1  10   9      216.47      203.67      7.24 o 
   2  10   9       32.12       34.62      4.15 o 
  -3  11   9        1.61        7.27      5.88 o 
  -2  11   9      217.40      203.35     13.55 o 
  -1  11   9        1.29       -2.80      4.92 o 
   0  11   9        4.21       10.53      5.25 o 
   1  11   9       15.02       23.92      3.42 o 
   2  11   9       14.20       24.50      4.23 o 
  -2  12   9       12.43       18.91      8.13 o 
  -1  12   9       18.80       27.37      7.05 o 
   0  12   9        6.83        9.10      4.85 o 
   1  12   9        2.59       15.89      4.58 o 
  -1  13   9        0.97        4.53      5.28 o 
   0  13   9       33.98       27.02      9.07 o 
   1  13   9        0.14        7.90      8.20 o 
  -5   0  10       14.34       18.29     10.05 o 
  -4   0  10       93.01       76.30     13.09 o 
  -3   0  10       23.44       32.86     15.83 o 
  -2   0  10       27.66       26.88      4.73 o 
  -1   0  10        4.85       14.35      6.37 o 
   0   0  10      404.54      407.40     13.23 o 
   1   0  10       35.25       41.13     11.58 o 
   2   0  10        9.55       14.51      4.68 o 
   3   0  10        3.65        3.56      6.36 o 
   4   0  10      147.47      163.86     15.39 o 
  -5   1  10       33.68       48.60      8.83 o 
  -4   1  10       39.28       48.93      8.48 o 
  -3   1  10      181.41      172.01      9.17 o 
  -2   1  10       12.96       16.16      3.09 o 
  -1   1  10      749.02      765.89     15.96 o 
   0   1  10      583.92      594.95     12.01 o 
   1   1  10       28.75       29.36      2.82 o 
   2   1  10        8.99        8.56      3.13 o 
   3   1  10      140.17      135.88      8.82 o 
   4   1  10        3.43       16.95      6.14 o 
  -5   2  10       16.38       25.56      6.77 o 
  -4   2  10       18.12       25.18      6.20 o 
  -3   2  10      156.40      149.10      8.75 o 
  -2   2  10       74.15       69.03      6.06 o 
  -1   2  10      184.67      187.20      6.55 o 
   0   2  10        7.30       10.50      2.42 o 
   1   2  10       27.45       31.33      2.71 o 
   2   2  10       21.23       25.33      3.96 o 
   3   2  10       69.02       65.80      6.23 o 
   4   2  10       22.16       22.08      5.58 o 
  -4   3  10       63.84       65.13      8.07 o 
  -3   3  10       61.57       54.14      6.38 o 
  -2   3  10       15.88       18.94      4.46 o 
  -1   3  10      114.35      102.07      5.09 o 
   0   3  10      294.00      277.37      7.57 o 
   1   3  10        2.27        5.51      3.59 o 
   2   3  10        0.13       -2.18      3.26 o 
   3   3  10        5.27       10.84      4.16 o 
  -4   4  10        0.06       12.62      4.98 o 
  -3   4  10       17.63       11.92      4.50 o 
  -2   4  10       12.23       14.94      3.99 o 
  -1   4  10      342.12      320.47      8.30 o 
   0   4  10       72.32       60.01      3.77 o 
   1   4  10       15.34       16.72      2.32 o 
   2   4  10       72.74       70.33      6.15 o 
   3   4  10        5.67       14.47      4.55 o 
  -4   5  10       38.38       41.16      8.70 o 
  -3   5  10      131.47      132.58      8.15 o 
  -2   5  10        0.28        4.26      3.41 o 
  -1   5  10      777.81      740.66     17.07 o 
   0   5  10        8.24       16.42      2.58 o 
   1   5  10       81.44       75.20      3.86 o 
   2   5  10       82.49       89.24      6.64 o 
   3   5  10       81.13       81.78      7.16 o 
  -4   6  10       81.70      130.91     27.92 o 
  -3   6  10      114.73      108.89     10.50 o 
  -2   6  10       12.74       17.77      6.02 o 
  -1   6  10       72.39       69.30      5.06 o 
   0   6  10      124.55      124.87      5.05 o 
   1   6  10       21.45       19.38      3.98 o 
   2   6  10       32.71       33.88      5.89 o 
   3   6  10       14.03       11.81      5.84 o 
  -4   7  10       30.04       36.81      8.96 o 
  -3   7  10       44.74       59.14     10.87 o 
  -2   7  10      175.01      172.68     11.63 o 
  -1   7  10       49.69       47.95      4.35 o 
   0   7  10        0.14       10.15      5.33 o 
   1   7  10       26.70       31.41      3.05 o 
   2   7  10       44.48       49.05      5.48 o 
   3   7  10       44.87       39.08      5.85 o 
  -4   8  10       41.78       55.92      9.85 o 
  -3   8  10       14.13       26.02      7.65 o 
  -2   8  10       13.09        8.66      5.99 o 
  -1   8  10       17.30       21.44      6.47 o 
   0   8  10        2.27        5.76      3.09 o 
   1   8  10       91.08       76.95      5.51 o 
   2   8  10       49.73       38.70      5.21 o 
   3   8  10        0.98       13.14      7.28 o 
  -3   9  10        0.12        3.08      5.44 o 
  -2   9  10        5.37       15.62      6.67 o 
  -1   9  10        6.49        7.07      9.00 o 
   0   9  10        6.32       11.71      5.56 o 
   1   9  10        8.78        7.51      2.49 o 
   2   9  10        0.57        3.97      4.01 o 
  -3  10  10       11.67       16.15      8.14 o 
  -2  10  10       15.62       31.43      8.06 o 
  -1  10  10        7.55        8.95      5.11 o 
   0  10  10        0.16        2.95      4.51 o 
   1  10  10       21.84       20.57      4.98 o 
   2  10  10       13.91       11.80      4.76 o 
  -2  11  10       30.64       40.55      8.45 o 
  -1  11  10       28.41       38.50      6.89 o 
   0  11  10       20.25       28.36      5.50 o 
   1  11  10        0.94        5.52      4.63 o 
  -1  12  10        0.87       -6.39      6.78 o 
   0  12  10        5.39        3.24      4.15 o 
  -4   1  11        3.53       14.54      7.48 o 
  -3   1  11      159.69      154.34     13.86 o 
  -2   1  11        9.45       11.55      5.39 o 
  -1   1  11       83.39       83.83      4.92 o 
   0   1  11      152.90      159.12      6.16 o 
   1   1  11      143.81      132.12      7.05 o 
   2   1  11        1.56        8.62      4.87 o 
   3   1  11        1.55       -1.42      4.12 o 
  -4   2  11       96.52      123.81     13.41 o 
  -3   2  11       54.46       64.02      6.42 o 
  -2   2  11      149.14      155.40      8.19 o 
  -1   2  11       44.92       43.68      3.73 o 
   0   2  11      156.08      146.70      5.63 o 
   1   2  11      190.94      186.60      6.81 o 
   2   2  11       69.66       75.34      6.17 o 
   3   2  11        0.43        4.36      4.45 o 
  -4   3  11        9.98       13.04      5.78 o 
  -3   3  11        9.35       17.38      4.84 o 
  -2   3  11       74.35       71.41      6.22 o 
  -1   3  11       39.06       33.69      3.51 o 
   0   3  11        8.63       12.86      2.84 o 
   1   3  11       17.23       21.91      3.19 o 
   2   3  11       25.91       35.50      4.94 o 
   3   3  11        5.87        5.31      4.00 o 
  -4   4  11       98.75      103.53     12.27 o 
  -3   4  11      116.61      110.09      8.40 o 
  -2   4  11      174.24      152.80      8.30 o 
  -1   4  11        0.73        5.58      3.52 o 
   0   4  11      514.99      479.42     12.24 o 
   1   4  11       76.23       77.44      4.59 o 
   2   4  11        1.00        1.97      3.74 o 
   3   4  11       27.82       28.65      5.48 o 
  -4   5  11       19.54       11.59      6.64 o 
  -3   5  11        0.03       -3.00      4.19 o 
  -2   5  11       68.81       66.99      6.32 o 
  -1   5  11       23.32       26.62      4.21 o 
   0   5  11        5.88        4.04      2.24 o 
   1   5  11       35.03       37.47      3.69 o 
   2   5  11       39.99       43.51      5.39 o 
   3   5  11        2.29       23.30      5.80 o 
  -4   6  11        8.70       11.00     11.19 o 
  -3   6  11       44.86       40.78      8.09 o 
  -2   6  11        4.76       11.48      4.88 o 
  -1   6  11       26.56       32.88      4.69 o 
   0   6  11        9.61       13.19      3.15 o 
   1   6  11        4.89        5.46      2.46 o 
   2   6  11       13.26       12.48      7.92 o 
  -3   7  11        2.51        7.53      5.96 o 
  -2   7  11        5.64       10.85      5.84 o 
  -1   7  11       22.21       27.08      3.99 o 
   0   7  11        2.26       17.10      4.45 o 
   1   7  11        0.74        5.21      3.04 o 
   2   7  11        5.87        5.59      3.57 o 
  -3   8  11       24.07       38.79      8.66 o 
  -2   8  11      276.31      289.89     16.02 o 
  -1   8  11       33.80       32.21      6.75 o 
   0   8  11      128.78      127.76      6.44 o 
   1   8  11       24.02       49.77     13.81 o 
   2   8  11       17.31       17.10      4.50 o 
  -3   9  11        5.14        5.44      6.61 o 
  -2   9  11        8.25       13.50      7.76 o 
  -1   9  11        4.97       -2.49      4.47 o 
   0   9  11        7.53        8.01      3.37 o 
   1   9  11        3.68        7.63      4.83 o 
  -2  10  11       13.91       22.83      7.63 o 
  -1  10  11      226.84      233.60     13.50 o 
   0  10  11       16.14       16.91      4.86 o 
   1  10  11       31.25       31.30      4.53 o 
  -1  11  11        6.45       12.01      5.93 o 
   0  11  11        4.20       10.59      5.54 o 
  -4   0  12       58.57       79.08     14.58 o 
  -3   0  12       35.14       51.63     20.72 o 
  -2   0  12        2.12       13.50      9.12 o 
  -1   0  12       87.91       90.90      7.69 o 
   0   0  12      299.80      292.02     12.54 o 
   1   0  12       81.61       73.95      8.60 o 
   2   0  12        4.52        6.86      7.09 o 
  -4   1  12       34.58       46.13      8.39 o 
  -3   1  12      138.84      144.21     10.91 o 
  -2   1  12      242.34      249.29     10.77 o 
  -1   1  12      191.40      195.20      7.64 o 
   0   1  12       56.79       45.26      4.69 o 
   1   1  12      149.74      149.47      7.69 o 
   2   1  12       40.50       53.23      5.76 o 
  -4   2  12        1.04       28.17      8.60 o 
  -3   2  12       42.57       51.50     11.43 o 
  -2   2  12        1.64        2.70      3.17 o 
  -1   2  12        0.26        4.24      3.23 o 
   0   2  12        1.07        4.08      2.79 o 
   1   2  12      116.51      106.42      9.75 o 
   2   2  12        0.03       -2.14      5.50 o 
  -3   3  12        1.09        1.58      3.63 o 
  -2   3  12       15.37       15.45      4.46 o 
  -1   3  12       19.67       17.08      4.02 o 
   0   3  12       29.16       32.21      4.97 o 
   1   3  12        1.51        1.69      2.63 o 
   2   3  12        8.20       13.75      4.10 o 
  -3   4  12       11.32       11.93      4.99 o 
  -2   4  12       29.93       26.38      4.95 o 
  -1   4  12       64.63       76.20      6.14 o 
   0   4  12       37.76       32.72      4.11 o 
   1   4  12        3.05        7.68      3.64 o 
   2   4  12        2.23        8.83      4.04 o 
  -3   5  12      140.29      162.37     12.16 o 
  -2   5  12        3.00       15.45      8.74 o 
  -1   5  12      212.53      217.21      9.61 o 
   0   5  12       16.87       20.27      3.16 o 
   1   5  12       10.23       15.92      4.02 o 
   2   5  12       53.60       54.18      7.40 o 
  -3   6  12        8.11       18.02      6.74 o 
  -2   6  12       25.24       21.84      6.34 o 
  -1   6  12        0.32        6.69      5.64 o 
   0   6  12       43.69       37.82      4.39 o 
   1   6  12       34.18       25.70      4.58 o 
   2   6  12        7.64        7.05      3.91 o 
  -3   7  12        0.47        2.95      8.25 o 
  -2   7  12       23.83       21.78      6.58 o 
  -1   7  12       75.59       72.43      5.76 o 
   0   7  12       19.94       25.80      5.44 o 
   1   7  12       40.76       46.54      5.26 o 
  -2   8  12        8.77       17.42      6.64 o 
  -1   8  12        1.69       12.96      6.74 o 
   0   8  12       48.04       46.16      5.06 o 
   1   8  12        3.41        4.00      4.59 o 
  -1   9  12       27.31       26.65      6.55 o 
   0   9  12        0.94        4.71      5.89 o 
  -3   1  13        9.32       26.78      8.87 o 
  -2   1  13       17.69       28.82      6.54 o 
  -1   1  13       18.03       18.56      4.49 o 
   0   1  13      105.63      107.44      5.76 o 
   1   1  13       20.41       22.60      4.64 o 
   2   1  13       31.19       29.89      5.14 o 
  -3   2  13        0.11        0.82      5.68 o 
  -2   2  13       22.60       39.25      7.81 o 
  -1   2  13       76.36       88.18      6.72 o 
   0   2  13      184.69      174.74      8.11 o 
   1   2  13       44.19       38.95      4.76 o 
   2   2  13       53.45       50.82      6.10 o 
  -3   3  13       11.81       17.53      6.10 o 
  -2   3  13      193.96      194.76     11.69 o 
  -1   3  13       37.89       44.25      6.14 o 
   0   3  13        0.65        5.78      2.81 o 
   1   3  13      153.58      159.29      8.60 o 
  -2   4  13       37.86       42.01      7.20 o 
  -1   4  13        8.90       17.45      4.53 o 
   0   4  13       23.27       24.32      4.65 o 
   1   4  13       13.02       28.31      8.77 o 
  -2   5  13        5.90        0.06      3.18 o 
  -1   5  13        0.04        2.03      4.88 o 
   0   5  13        6.38        9.01      4.71 o 
   1   5  13        3.89       14.33      4.02 o 
  -2   6  13        0.09        7.34      6.61 o 
  -1   6  13        7.53        7.48      3.59 o 
   0   6  13       17.81       27.34      5.83 o 
   1   6  13        5.58        8.33      4.60 o 
  -1   7  13        5.55        3.67      6.34 o 
   0   7  13       87.60       87.29      6.91 o 
  -2   0  14        0.58       10.13      8.60 o 
  -1   0  14       85.36       97.43     12.71 o 
   0   0  14       25.11       29.70      9.94 o 
  -2   1  14        0.09       -2.10      4.77 o 
  -1   1  14        1.12        4.42      3.88 o 
   0   1  14        1.80        9.63      4.45 o 
  -1   2  14       35.57       38.43      5.59 o 
   0   2  14       16.29       14.77      4.85 o 
  -1   3  14        0.01        6.16      5.71 o 
   0   3  14       12.16       18.53      5.31 o 
                                                 
